# Supplementary material for: Turnover of strain-level diversity modulates functional traits in the honeybee gut microbiome between nurses and foragers
Source: Genome Biol. 2023 Dec 8;24:283. doi: 10.1186/s13059-023-03131-4 (PMC10704631; doi:10.1186/s13059-023-03131-4)
Supplement: Supplementary file 2 — Additional file 2: Table S1. Sample collection information. Table S2. Table of all strain genomes included in the reference database, their Species/SDP abbreviation used in this study, their corresponding full species name (if existing) and the host where they were isolated. Genomes used as representative in the reduced database are marked by ‘y’ in the last column. Table S3. Proportions of reads mapping to species isolated in non-A. mellifera hosts. The proportions are computed as the number of reads mapping to the species, divided by the number of reads mapping to the same phylotype for this sample.Table S4. Table of differentially abundant orthogroups showing which behavioral state they were enriched in along with the associated fold-change, p-values, their COG category and functional annotation. Table S5. Matrix of the counts of the OGs annotated as H category significantly enriched in the forager samples compared to the al OGs and all COG categories. [file 13059_2023_3131_MOESM2_ESM.xlsx]

## Sheet: Table S1
Sample name	Collection date	Treatment	Location	Number of guts
N01	2019-06-25	Larvae-feeding nurses	Lausanne	19
N02	2019-06-25	Larvae-feeding nurses	Lausanne	18
N03	2019-06-25	Larvae-feeding nurses	Lausanne	20
N04	2019-07-26	Larvae-feeding nurses	Liebefeld	20
N06	2019-07-26	Larvae-feeding nurses	Liebefeld	20
N07	2019-07-26	Larvae-feeding nurses	Liebefeld	20
N08	2019-07-30	Larvae-feeding nurses	Yens	20
N09	2019-07-30	Larvae-feeding nurses	Yens	20
N10	2019-07-30	Larvae-feeding nurses	Yens	20
N11	2019-08-06	Larvae-feeding nurses	Cugy	20
N12	2019-08-06	Larvae-feeding nurses	Cugy	20
N13	2019-08-06	Larvae-feeding nurses	Cugy	20
N14	2019-08-27	Larvae-feeding nurses	Vesancy	20
N15	2019-08-27	Larvae-feeding nurses	Vesancy	20
N16	2019-08-27	Larvae-feeding nurses	Vesancy	20
F01	2019-06-25	Pollen foragers	Lausanne	20
F02	2019-06-25	Pollen foragers	Lausanne	20
F03	2019-06-25	Pollen foragers	Lausanne	20
F04	2019-07-26	Pollen foragers	Liebefeld	20
F06	2019-07-26	Pollen foragers	Liebefeld	20
F07	2019-07-26	Pollen foragers	Liebefeld	20
F08	2019-07-30	Pollen foragers	Yens	20
F09	2019-07-30	Pollen foragers	Yens	20
F10	2019-07-30	Pollen foragers	Yens	20
F11	2019-08-06	Pollen foragers	Cugy	11
F12	2019-08-06	Pollen foragers	Cugy	16
F13	2019-08-06	Pollen foragers	Cugy	10
F14	2019-08-27	Pollen foragers	Vesancy	20
F15	2019-08-27	Pollen foragers	Vesancy	20
F16	2019-08-27	Pollen foragers	Vesancy	20

## Sheet: Table S2
Locus_tag	Strain_name	Phylotype	Species/SDP abbreviation	Species	Host	Reduced database
C4S75	wkB309	Apibacter	Api_1	Apibacter sp.	Apis cerana	n
Ga0307799	ESL0404	Apibacter	Api_1	Apibacter sp.	Apis cerana	n
Ga0312307	ESL0432	Apibacter	Api_1	Apibacter sp.	Apis cerana	y
C4S76	wkB180	Apibacter	Api_apis_dorsa	Apibacter adventoris	Apis dorsata	y
C4S77	wkB301	Apibacter	Api_apis_dorsa	Apibacter adventoris	Apis dorsata	n
Ga0061079	R-53146	Apibacter	Api_bombus	Apibacter mensalis	Bombus lapidarius	y
BBC0122	BBC0122	Bartonella	Bapis	Bartonella apis	Apis mellifera	y
BBC0178	BBC0178	Bartonella	Bapis	Bartonella apis	Apis mellifera	n
BBC0244	BBC0244	Bartonella	Bapis	Bartonella apis	Apis mellifera	n
H3S82	M0192	Bartonella	Bapis	Bartonella apis	Apis mellifera	n
H3S80	M0177	Bartonella	Bapis	Bartonella apis	Apis mellifera	n
H3S83	W8122	Bartonella	Bapis	Bartonella apis	Apis mellifera	n
H3S84	W8098	Bartonella	Bapis	Bartonella apis	Apis mellifera	n
H3S85	M0187	Bartonella	Bapis	Bartonella apis	Apis mellifera	n
H3S89	B10834G6	Bartonella	Bapis	Bartonella apis	Apis mellifera	n
H3S90	W8097	Bartonella	Bapis	Bartonella apis	Apis mellifera	n
H3S98	B10834H15	Bartonella	Bapis	Bartonella apis	Apis mellifera	n
H3U94	W8125	Bartonella	Bapis	Bartonella apis	Apis mellifera	n
H3V12	W8167	Bartonella	Bapis	Bartonella apis	Apis mellifera	n
H3V13	M0280	Bartonella	Bapis	Bartonella apis	Apis mellifera	n
H3V16	W8099	Bartonella	Bapis	Bartonella apis	Apis mellifera	n
H3V17	M0283	Bartonella	Bapis	Bartonella apis	Apis mellifera	n
PEB0122	PEB0122	Bartonella	Bapis	Bartonella apis	Apis mellifera	n
PEB0149	PEB0149	Bartonella	Bapis	Bartonella apis	Apis mellifera	n
PEB0150	PEB0150	Bartonella	Bapis	Bartonella apis	Apis mellifera	n
Ga0072395	Bin2	Bifidobacterium	Bifido_1.1	bifidobacterium apousia	Apis mellifera	n
H3T81	M0109	Bifidobacterium	Bifido_1.1	bifidobacterium apousia	Apis mellifera	n
H3T92	W8112	Bifidobacterium	Bifido_1.1	bifidobacterium apousia	Apis mellifera	y
H3U88	W8120	Bifidobacterium	Bifido_1.1	bifidobacterium apousia	Apis mellifera	n
Ga0072396	Bin7	Bifidobacterium	Bifido_1.2	Bifidobacterium choladohabitans	Apis mellifera	n
H3S97	B14384H11	Bifidobacterium	Bifido_1.2	Bifidobacterium choladohabitans	Apis mellifera	n
H3T86	W8113	Bifidobacterium	Bifido_1.2	Bifidobacterium choladohabitans	Apis mellifera	n
H3U87	W8101	Bifidobacterium	Bifido_1.2	Bifidobacterium choladohabitans	Apis mellifera	n
H3U89	W8104	Bifidobacterium	Bifido_1.2	Bifidobacterium choladohabitans	Apis mellifera	y
H3U98	W8116	Bifidobacterium	Bifido_1.2	Bifidobacterium choladohabitans	Apis mellifera	n
H3V04	M0353	Bifidobacterium	Bifido_1.2	Bifidobacterium choladohabitans	Apis mellifera	n
BAST	PRL2011	Bifidobacterium	Bifido_1.3	Bifidobacterium asteroides	Apis mellifera	y
Ga0133549	ESL0170	Bifidobacterium	Bifido_1.3	Bifidobacterium asteroides	Apis mellifera	n
H3S92	W8130	Bifidobacterium	Bifido_1.3	Bifidobacterium asteroides	Apis mellifera	n
H3S93	W8109	Bifidobacterium	Bifido_1.3	Bifidobacterium asteroides	Apis mellifera	n
H3T89	W8114	Bifidobacterium	Bifido_1.3	Bifidobacterium asteroides	Apis mellifera	n
Ga0072401	Hma3	Bifidobacterium	Bifido_1.4	Bifidobacterium polysaccharolyticum	Apis mellifera	n
Ga0133551	ESL0198	Bifidobacterium	Bifido_1.4	Bifidobacterium polysaccharolyticum	Apis mellifera	n
H3T90	W8117	Bifidobacterium	Bifido_1.4	Bifidobacterium polysaccharolyticum	Apis mellifera	n
H3T91	B14448H7	Bifidobacterium	Bifido_1.4	Bifidobacterium polysaccharolyticum	Apis mellifera	y
H3T93	M0404	Bifidobacterium	Bifido_1.4	Bifidobacterium polysaccharolyticum	Apis mellifera	n
H3V06	W6238G3	Bifidobacterium	Bifido_1.4	Bifidobacterium polysaccharolyticum	Apis mellifera	n
Ga0133552	ESL0199	Bifidobacterium	Bifido_1.4	Bifidobacterium sp.	Apis mellifera	n
Ga0133553	ESL0200	Bifidobacterium	Bifido_1.5	Bifidobacterium sp.	Apis mellifera	y
Ga0133550	ESL0197	Bifidobacterium	Bifido_2	Bifidobacterium indicum/coryneforme	Apis mellifera	n
Ga0072398	Bma6	Bifidobacterium	Bifido_2	Bifidobacterium indicum/coryneforme	Apis mellifera	n
BINDI	LMG 11587	Bifidobacterium	Bifido_2	Bifidobacterium indicum	Insect	y
BCOR	LMG 18911	Bifidobacterium	Bifido_2	Bifidobacterium coryneforme	Apis mellifera	n
H3V08	M0307	Bifidobacterium	Bifido_2	Bifidobacterium sp.	Apis mellifera	n
Ga0098206	DSM 22766	Bifidobacterium	Bifido_bombus	Bifidobacterium actinocoloniiforme	Bumblebee digestive tract	n
Ga0056940	DSM 19703	Bifidobacterium	Bifido_bombus	Bifidobacterium bombi	Bumblebee digestive tract	n
Ga0057557	DSM 22767	Bifidobacterium	Bifido_bombus	Bifidobacterium bohemicum	Bumblebee digestive tract	n
Ga0312305	ESL0447	Bifidobacterium	Bifido_1_cerana	Bifidobacterium sp.	Apis cerana	n
Ga0372762	ESL0368	Bombella	Bom_1	Bombella sp.	Apis mellifera	y
Ga0216357	ESL0385	Bombella	Bom_apis_melli	Bombella sp.	Apis mellifera	y
Ga0308518	R-52487	Bombella	Bom_bombus	Bombella intestini	Bombus lapidarius	y
D9V35	AMU001	Commensalibacter	Com_1	Commensalibacter	Apis mellifera	y
H3T57	W6292M3	Commensalibacter	Com_1	Commensalibacter	Apis mellifera	n
CIN	A911	Commensalibacter	Com_drosophila	Commensalibacter intestini	Drosophila melagenogaster	y
Ga0248239	MX01	Commensalibacter	Com_monarch	Commensalibacter	Monarch butterfly	y
Ga0070888	Hon2	Bombilactobacillus	Firm4_1	Bombilactobacillus mellis	Apis mellifera	n
Ga0227357	ESL0294	Bombilactobacillus	Firm4_1	Bombilactobacillus mellis	Apis mellifera	n
Ga0227358	ESL0295	Bombilactobacillus	Firm4_1	Bombilactobacillus mellis	Apis mellifera	n
Ga0227360	ESL0394	Bombilactobacillus	Firm4_1	Bombilactobacillus mellis	Apis mellifera	n
Ga0326456	ESL0449	Bombilactobacillus	Firm4_1	Bombilactobacillus mellis	Apis cerana	y
H3T38	W8088	Bombilactobacillus	Firm4_1	Bombilactobacillus mellis	Apis mellifera	n
Ga0072399	Bin4	Bombilactobacillus	Firm4_2	Bombilactobacillus mellifer	Apis mellifera	y
H3R26	W8092	Bombilactobacillus	Firm4_2	Bombilactobacillus mellifer	Apis mellifera	n
Ga0133563	ESL0185	Lactobacillus	Firm5_1	Lactobacillus apis	Apis mellifera	y
Ga0061073	LMG 26964	Lactobacillus	Firm5_1	Lactobacillus apis	Apis mellifera	n
Ga0072402	ESL0353	Lactobacillus	Firm5_1	Lactobacillus apis	Apis mellifera	n
Ga0226842	ESL0263	Lactobacillus	Firm5_1	Lactobacillus apis	Apis mellifera	n
H3R21	W8172	Lactobacillus	Firm5_1	Lactobacillus apis	Apis mellifera	n
H3R25	M0390	Lactobacillus	Firm5_1	Lactobacillus apis	Apis mellifera	n
H3T48	M0403	Lactobacillus	Firm5_1	Lactobacillus apis	Apis mellifera	n
Ga0133561	ESL0183	Lactobacillus	Firm5_2	Lactobacillus helsingborgensis	Apis mellifera	y
Ga0072400	ESL0354	Lactobacillus	Firm5_2	Lactobacillus helsingborgensis	Apis mellifera	n
LACWKB8	wkB8	Lactobacillus	Firm5_2	Lactobacillus helsingborgensis	Apis mellifera	n
H3T47	W8093	Lactobacillus	Firm5_2	Lactobacillus helsingborgensis	Apis mellifera	n
Ga0133562	ESL0184	Lactobacillus	Firm5_3	Lactobacillus melliventris	Apis mellifera	y
Ga0072404	ESL0350	Lactobacillus	Firm5_3	Lactobacillus melliventris	Apis mellifera	n
Ga0225908	ESL0259	Lactobacillus	Firm5_3	Lactobacillus melliventris	Apis mellifera	n
Ga0226840	ESL0260	Lactobacillus	Firm5_3	Lactobacillus melliventris	Apis mellifera	n
Ga0227359	ESL0393	Lactobacillus	Firm5_3	Lactobacillus melliventris	Apis mellifera	n
H3R22	W8171	Lactobacillus	Firm5_3	Lactobacillus melliventris	Apis mellifera	n
Ga0072403	ESL0352	Lactobacillus	Firm5_4	Lactobacillus kimbladii	Apis mellifera	n
Ga0070887	ESL0351	Lactobacillus	Firm5_4	Lactobacillus kullabergensis	Apis mellifera	n
LACWKB10	wkB10	Lactobacillus	Firm5_4	Lactobacillus kullabergensis	Apis mellifera	n
Ga0226839	ESL0261	Lactobacillus	Firm5_4	Lactobacillus kullabergensis	Apis mellifera	n
Ga0133564	ESL0186	Lactobacillus	Firm5_4	Lactobacillus kullabergensis	Apis mellifera	y
H3T43	M0396	Lactobacillus	Firm5_4	Lactobacillus kullabergensis	Apis mellifera	n
H3U49	W8174	Lactobacillus	Firm5_4	Lactobacillus kullabergensis	Apis mellifera	n
Ga0307804	ESL0409	Lactobacillus	Firm5_7	Lactobacillus panisapium	Apis cerana	n
Ga0311394	ESL0411	Lactobacillus	Firm5_7	Lactobacillus panisapium	Apis cerana	n
Ga0312303	ESL0413	Lactobacillus	Firm5_7	Lactobacillus panisapium	Apis cerana	y
Ga0312304	ESL0416	Lactobacillus	Firm5_7	Lactobacillus panisapium	Apis cerana	n
Ga0226852	ESL0228	Lactobacillus	Firm5_bombus_1	Lactobacillus bombicola	Bombus bohemicus	y
Ga0226843	ESL0233	Lactobacillus	Firm5_bombus_2	Lactobacillus bombicola	Bombus terrestris	n
Ga0226847	ESL0230	Lactobacillus	Firm5_bombus_2	Lactobacillus bombicola	Bombus pascuorum	y
Ga0061072	R-53102	Lactobacillus	Firm5_bombus_2	Lactobacillus bombicola	Bombus lapidarius	n
Ga0077910	ESL0034	Frischella	Fper_1	Frischella perrara	Apis mellifera	y
Ga0133554	ESL0167	Frischella	Fper_1	Frischella perrara	Apis mellifera	n
Ga0418777	Fper_2	Frischella	Fper_2	Frischella sp.	Apis cerana	n
Ga0133559	ESL0178	Gilliamella	Gilli_1	Gilliamella apicola	Apis mellifera	n
GAPWK	wkB1	Gilliamella	Gilli_1	Gilliamella apicola	Apis mellifera	y
B6D22	AM4	Gilliamella	Gilli_1	Gilliamella apicola	Apis mellifera	n
A9G14	P54G	Gilliamella	Gilli_1	Gilliamella apicola	Apis mellifera	n
A9G17	wkB7	Gilliamella	Gilli_1	Gilliamella apicola	Apis mellifera	n
B6D03	N-G5	Gilliamella	Gilli_1	Gilliamella apicola	Apis mellifera	n
B6D19	N-22	Gilliamella	Gilli_1	Gilliamella apicola	Apis mellifera	n
B6D08	A-7-12	Gilliamella	Gilli_1	Gilliamella apicola	Apis mellifera	n
B5S40	A-1-24	Gilliamella	Gilli_1	Gilliamella apicola	Apis mellifera	n
H3S73	B14384G12	Gilliamella	Gilli_1	Gilliamella apicola	Apis mellifera	n
H3T96	W8136	Gilliamella	Gilli_1	Gilliamella apicola	Apis mellifera	n
Ga0133555	ESL0169	Gilliamella	Gilli_2	Gilliamella apis	Apis mellifera	y
Ga0133556	ESL0172	Gilliamella	Gilli_2	Gilliamella apis	Apis mellifera	n
B6C99	N-G2	Gilliamella	Gilli_2	Gilliamella apis	Apis mellifera	n
B6D18	A7	Gilliamella	Gilli_2	Gilliamella apis	Apis mellifera	n
A9G16	P83G	Gilliamella	Gilli_2	Gilliamella apis	Apis mellifera	n
A9G19	M1-2G	Gilliamella	Gilli_2	Gilliamella apis	Apis mellifera	n
A9G15	P62G	Gilliamella	Gilli_2	Gilliamella apis	Apis mellifera	n
B6C96	NO15	Gilliamella	Gilli_2	Gilliamella apis	Apis mellifera	n
B6D14	N-G4	Gilliamella	Gilli_2	Gilliamella apis	Apis mellifera	n
B6D17	N-G1	Gilliamella	Gilli_2	Gilliamella apis	Apis mellifera	n
B6D21	AM1	Gilliamella	Gilli_2	Gilliamella apis	Apis mellifera	n
B6C88	NO16	Gilliamella	Gilli_2	Gilliamella apis	Apis mellifera	n
H3U96	M0364	Gilliamella	Gilli_2	Gilliamella apis	Apis mellifera	n
H3T80	W8145	Gilliamella	Gilli_2	Gilliamella apis	Apis mellifera	n
H3T56	W8123	Gilliamella	Gilli_2	Gilliamella apis	Apis mellifera	n
H3T83	M0320	Gilliamella	Gilli_2	Gilliamella apis	Apis mellifera	n
H3U97	W8128	Gilliamella	Gilli_2	Gilliamella apis	Apis mellifera	n
Ga0133557	ESL0177	Gilliamella	Gilli_3	Gilliamella apis	Apis mellifera	y
Ga0133558	ESL0182	Gilliamella	Gilli_3	Gilliamella apis	Apis mellifera	n
Ga0307802	ESL0441	Gilliamella	Gilli_4	Gilliamella sp.	Apis cerana	y
A9G10	wkB308	Gilliamella	Gilli_4	Gilliamella sp.	Apis cerana	n
Ga0307800	ESL0405	Gilliamella	Gilli_5	Gilliamella sp.	Apis cerana	y
Ga0307803	ESL0443	Gilliamella	Gilli_6	Gilliamella sp.	Apis cerana	y
A9G07	wkB72	Gilliamella	Gilli_6	Gilliamella sp.	Apis cerana	n
A9G08	wkB195	Gilliamella	Gilli_6	Gilliamella sp.	Apis cerana	n
A9G09	wkB292	Gilliamella	Gilli_apis_andre	Gilliamella sp.	Apis cerana	n
A9G03	wkB171	Gilliamella	Gilli_apis_andre	Gilliamella sp.	Apis andreniformis	y
A9G11	wkB108	Gilliamella	Gilli_apis_dorsa	Gilliamella sp.	Apis dorsata	n
A9G12	wkB112	Gilliamella	Gilli_apis_dorsa	Gilliamella sp.	Apis dorsata	n
A9G13	wkB178	Gilliamella	Gilli_apis_dorsa	Gilliamella sp.	Apis dorsata	y
A9G23	App4-10	Gilliamella	Gilli_bombus	Gilliamella sp.	Bombus appositus	n
A9G24	App6-5	Gilliamella	Gilli_bombus	Gilliamella sp.	Bombus appositus	n
A9G29	Fer2-1	Gilliamella	Gilli_bombus	Gilliamella sp.	Bombus fervidus	n
Ga0055041	wkB11	Gilliamella	Gilli_bombus	Gilliamella sp.	Bombus bimaculatus	n
A9G30	Fer4-1	Gilliamella	Gilli_bombus	Gilliamella sp.	Bombus fervidus	n
A9G31	Gris1-4	Gilliamella	Gilli_bombus	Gilliamella sp.	Bombus griseocollis	n
A9G32	Gris3-2	Gilliamella	Gilli_bombus	Gilliamella sp.	Bombus griseocollis	n
A9G35	Choc5-1	Gilliamella	Gilli_bombus	Gilliamella sp.	Bombus impatiens	n
A9G37	GilliExp13	Gilliamella	Gilli_bombus	Gilliamella sp.	Bombus impatiens	n
A9G38	Imp1-1	Gilliamella	Gilli_bombus	Gilliamella sp.	Bombus impatiens	n
A9G39	Imp1-6	Gilliamella	Gilli_bombus	Gilliamella sp.	Bombus impatiens	n
A9G41	Nev5-1	Gilliamella	Gilli_bombus	Gilliamella sp.	Bombus nevadensis	n
A9G42	Nev6-6	Gilliamella	Gilli_bombus	Gilliamella sp.	Bombus nevadensis	n
A9G43	Occ3-1	Gilliamella	Gilli_bombus	Gilliamella sp.	Bombus occidentalis	n
A9G44	Occ4-3	Gilliamella	Gilli_bombus	Gilliamella sp.	Bombus occidentalis	n
A9G47	WF3-4	Gilliamella	Gilli_bombus	Gilliamella sp.	Bombus pensylvanicus	n
Ga0227298	ESL0232	Gilliamella	Gilli_bombus	Gilliamella sp.	Bombus terrestris	n
Ga0227301	ESL0250	Gilliamella	Gilli_bombus	Gilliamella sp.	Bombus pascuorum	n
Ga0227302	ESL0254	Gilliamella	Gilli_bombus	Gilliamella sp.	Bombus pascuorum	n
Ga0061080	R-53144	Gilliamella	Gilli_bombus	Gilliamella intestini	Soil	n
Ga0098617	Fhon2	Apilactobacillus	Lkun	Apilactobacillus kunkeei	Apis mellifera	n
Ga0308523	Fhon13	Apilactobacillus	Lkun	Apilactobacillus kunkeei	Apis mellifera	n
H3T37	M0345	Apilactobacillus	Lkun	Apilactobacillus kunkeei	Apis mellifera	n
Ga0326500	ESL0196	Snodgrassella	Snod_1	Snodgrassella alvi	Apis mellifera	n
SALWKB2	wkB2	Snodgrassella	Snod_1	Snodgrassella alvi	Apis mellifera	n
CPT77	E1	Snodgrassella	Snod_1	Snodgrassella alvi	Apis mellifera	n
BGH94	Aw-20	Snodgrassella	Snod_1	Snodgrassella alvi	Apis mellifera	n
BGH95	Aw-18	Snodgrassella	Snod_1	Snodgrassella alvi	Apis mellifera	n
BGH96	A12	Snodgrassella	Snod_1	Snodgrassella alvi	Apis mellifera	n
BGH97	A-10-12	Snodgrassella	Snod_1	Snodgrassella alvi	Apis mellifera	n
BGI00	A-1-12	Snodgrassella	Snod_1	Snodgrassella alvi	Apis mellifera	n
BGI01	A2	Snodgrassella	Snod_1	Snodgrassella alvi	Apis mellifera	n
BGI08	N-W7	Snodgrassella	Snod_1	Snodgrassella alvi	Apis mellifera	n
BGI09	N9	Snodgrassella	Snod_1	Snodgrassella alvi	Apis mellifera	n
BGI12	N-S3	Snodgrassella	Snod_1	Snodgrassella alvi	Apis mellifera	n
BGI13	N-S4	Snodgrassella	Snod_1	Snodgrassella alvi	Apis mellifera	n
BHC42	wkB332	Snodgrassella	Snod_1	Snodgrassella alvi	Apis mellifera	n
BHC47	PEB0171	Snodgrassella	Snod_1	Snodgrassella alvi	Apis mellifera	n
BHC50	wkB339	Snodgrassella	Snod_1	Snodgrassella alvi	Apis mellifera	n
BHC52	MS1-3	Snodgrassella	Snod_1	Snodgrassella alvi	Apis mellifera	n
Ga0227305	ESL0323	Snodgrassella	Snod_1	Snodgrassella alvi	Apis mellifera	n
Ga0227306	ESL0324	Snodgrassella	Snod_1	Snodgrassella alvi	Apis mellifera	n
Ga0227304	ESL0304	Snodgrassella	Snod_1	Snodgrassella alvi	Apis mellifera	n
H3U73	W8124	Snodgrassella	Snod_1	Snodgrassella alvi	Apis mellifera	n
H3T75	W8135	Snodgrassella	Snod_1	Snodgrassella alvi	Apis mellifera	n
H3T79	M0118	Snodgrassella	Snod_1	Snodgrassella alvi	Apis mellifera	n
H3U82	W8132	Snodgrassella	Snod_1	Snodgrassella alvi	Apis mellifera	n
H3V10	W6238H14	Snodgrassella	Snod_1	Snodgrassella alvi	Apis mellifera	n
H3V01	M0351	Snodgrassella	Snod_1	Snodgrassella alvi	Apis mellifera	n
H3V11	W8158	Snodgrassella	Snod_1	Snodgrassella alvi	Apis mellifera	n
BHC53	wkB237	Snodgrassella	Snod_2	Snodgrassella sp.	Apis andreniformis	n
BHC43	wkB298	Snodgrassella	Snod_2	Snodgrassella sp.	Apis cerana	n
BHC54	wkB273	Snodgrassella	Snod_2	Snodgrassella sp.	Apis florea	n
BHC44	Nev4-2	Snodgrassella	Snod_bombus	Snodgrassella sp.	Bombus nevadensis	n
BHC46	Ruf1-X	Snodgrassella	Snod_bombus	Snodgrassella alvi	Bombus rufocinctus	n
BHC48	Occ4-2	Snodgrassella	Snod_bombus	Snodgrassella communis	Bombus occidentalis	n
BHC57	HK3	Snodgrassella	Snod_bombus	Snodgrassella sp.	Bombus pensylvanicus	n
BGI32	App2-2	Snodgrassella	Snod_bombus	Snodgrassella sp.	Bombus appositus	n
BGI34	App6-4	Snodgrassella	Snod_bombus	Snodgrassellla sp.	Bombus appositus	n
BGI36	Fer2-2	Snodgrassella	Snod_bombus	Snodgrassella communis	Bombus fervidus	n
SALWKB12	wkB12	Snodgrassella	Snod_bombus	Snodgrassella communis	Bombus bimaculatus	n
Ga0227310	ESL0253	Snodgrassella	Snod_bombus	Snodgrassella sp.	Bombus pascuorum	n

## Sheet: Table S3
Species	Sample	Proportion of reads (%) mapping out of the reads mapping to the same phylotype for this sample
Firm5_7	N02	0.47
	N04	0.68
	N06	0.37
	N10	0.12
	N13	3.1
Gilli_bombus	N10	0.16
	N14	0.15
Gilli_apis_dorsa	F11	0.84
	F16	0.92

## Sheet: Table S4
OG	SDP	sig	fc	pval	qval	COG	Annotation
bifido_1.1_OG0000000	bifido_1.2	Foragers	1.10615	0.000305176	0.000205651	DZ	Listeria-Bacteroides repeat domain (List_Bact_rpt)
bifido_1.1_OG0000023	bifido_1.4	Foragers	1.1624	0.00836182	0.0162552	G	Alpha-amylase domain
bifido_1.1_OG0000050	bifido_1.4	Foragers	1.10982	0.0280078	0.0384434	P	cobalt transport
bifido_1.1_OG0000134	bifido_1.2	Foragers	1.27561	0.000183105	0.000137297	S	Protein of unknown function (DUF4244)
bifido_1.1_OG0000136	bifido_1.2	Foragers	1.21457	6.10352e-05	6.44409e-05	F	Probably involved in ribonucleotide reductase function
bifido_1.1_OG0000172	bifido_1.2	Foragers	1.876	0.00574194	0.0026861
bifido_1.1_OG0000269	bifido_1.2	Foragers	1.18932	0.000427246	0.000271335	L	Acetyltransferase (GNAT) domain
bifido_1.1_OG0000276	bifido_1.4	Foragers	1.42741	0.00262451	0.00767083	G	Binding-protein-dependent transport system inner membrane component
bifido_1.1_OG0000277	bifido_1.2	Foragers	1.65344	0.00012207	0.000100129	S	Protein of unknown function (DUF3043)
bifido_1.1_OG0000329	bifido_1.2	Foragers	1.13463	0.00427246	0.0020584	J	Acetyltransferase (GNAT) domain
bifido_1.1_OG0000373	bifido_1.4	Nurses	-1.08583	0.00115967	0.00446718	K	helix_turn_helix, Arsenical Resistance Operon Repressor
bifido_1.1_OG0000375	bifido_1.2	Foragers	1.17345	0.0102539	0.00441268	L	Bidirectionally degrades single-stranded DNA into large acid-insoluble oligonucleotides, which are then degraded further into small acid-soluble oligonucleotides
bifido_1.1_OG0000409	bifido_1.2	Foragers	1.54655	6.10352e-05	6.44409e-05	S	Maltose acetyltransferase
bifido_1.1_OG0000529	bifido_1.2	Foragers	2.01045	0.00012207	0.000100129	J	Catalyzes the S-adenosyl-L-methionine-dependent formation of N(1)-methyladenine at position 58 (m1A58) in tRNA
bifido_1.1_OG0000529	bifido_1.3	Foragers	1.63296	6.10352e-05	0.00435927	J	Catalyzes the S-adenosyl-L-methionine-dependent formation of N(1)-methyladenine at position 58 (m1A58) in tRNA
bifido_1.1_OG0000633	bifido_1.2	Foragers	1.08767	6.10352e-05	6.44409e-05	L	NIF3 (NGG1p interacting factor 3)
bifido_1.1_OG0000706	bifido_1.2	Foragers	1.47572	0.00262451	0.00134978	S	LemA family
bifido_1.1_OG0000763	bifido_1.2	Foragers	1.33503	0.000305176	0.000205651	S	Lipase (class 3)
bifido_1.1_OG0000765	bifido_1.5	Nurses	-1.16478	0.00012207	0.000285266	E	AzlC protein
bifido_1.1_OG0000767	bifido_1.1	Nurses	-1.55713	0.000183105	0.00156436	S	Protein of unknown function (DUF3039)
bifido_1.1_OG0000788	bifido_1.2	Foragers	1.27601	0.00152588	0.000837141	S	Protein of unknown function (DUF3159)
bifido_1.1_OG0001010	bifido_1.2	Foragers	1.30881	6.10352e-05	6.44409e-05	C	Alcohol dehydrogenase GroES-like domain
bifido_1.1_OG0001166	bifido_1.1	Nurses	-1.52685	0.00012207	0.00129906	K	Bacterial regulatory proteins, tetR family
bifido_1.1_OG0001215	bifido_1.1	Nurses	-1.00683	0.00335693	0.0091724	S	Putative bacterial sensory transduction regulator
bifido_1.1_OG0001301	bifido_1.1	Nurses	-1.83224	0.00201416	0.00702163
bifido_1.1_OG0001329	bifido_1.3	Nurses	-1.56265	0.00152588	0.0162846	K	Putative ATP-dependent DNA helicase recG C-terminal
bifido_1.1_OG0001350	bifido_1.1	Foragers	1.16585	0.0215454	0.0327548	S	KAP family P-loop domain
bifido_1.1_OG0001546	bifido_1.2	Foragers	1.05244	0.00335693	0.00165928	S	Beta-L-arabinofuranosidase, GH127
bifido_1.1_OG0001578	bifido_1.1	Foragers	1.53327	0.00109705	0.00502457	M	L,D-transpeptidase catalytic domain
bifido_1.1_OG0001578	bifido_1.2	Foragers	2.06704	6.10352e-05	6.44409e-05	M	L,D-transpeptidase catalytic domain
bifido_1.1_OG0001615	bifido_1.1	Foragers	1.3281	0.00791546	0.0171357		NA
bifido_1.1_OG0001679	bifido_1.2	Foragers	1.01137	6.10352e-05	6.44409e-05		NA
bifido_1.2_OG0000006	bifido_1.3	Nurses	-1.63271	0.000427246	0.00862377	K	helix_turn_helix, Lux Regulon
bifido_1.2_OG0000032	bifido_1.1	Nurses	-2.44724	0.00574194	0.0134478
bifido_1.2_OG0000039	bifido_1.1	Foragers	1.17887	0.00152588	0.00589541	S	ABC-2 family transporter protein
bifido_1.2_OG0000045	bifido_1.4	Nurses	-1.1791	0.00427246	0.0105351	U	Important for reducing fluoride concentration in the cell, thus reducing its toxicity
bifido_1.2_OG0000066	bifido_1.4	Nurses	-1.49824	0.00152588	0.00533681	IQ	Enoyl-(Acyl carrier protein) reductase
bifido_1.2_OG0000078	bifido_1.4	Nurses	-1.13363	0.00012207	0.00161968	E	Bacterial extracellular solute-binding proteins, family 5 Middle
bifido_1.2_OG0000100	bifido_1.2	Foragers	1.30493	0.00012207	0.000100129
bifido_1.2_OG0000119	bifido_1.2	Foragers	1.05507	0.00836182	0.00369323
bifido_1.2_OG0000140	bifido_1.4	Nurses	-1.33709	0.00335693	0.00890824	M	Peptidase family M23
bifido_1.2_OG0000154	bifido_1.2	Foragers	1.23406	6.10352e-05	6.44409e-05	P	Small Multidrug Resistance protein
bifido_1.2_OG0000155	bifido_1.2	Foragers	1.32552	0.00201416	0.00106596
bifido_1.2_OG0000179	bifido_1.2	Nurses	-1.03165	0.000305176	0.000205651	G	Binding-protein-dependent transport system inner membrane component
bifido_1.2_OG0000201	bifido_1.2	Foragers	1.00051	0.0412598	0.0150123	G	Bacterial extracellular solute-binding protein
bifido_1.2_OG0000206	bifido_2	Nurses	-2.64631	6.10352e-05	0.00113732	MU	This protein specifically catalyzes the removal of signal peptides from prolipoproteins
bifido_1.2_OG0000211	bifido_1.4	Nurses	-1.27966	0.0215454	0.0306293	K	Negatively regulates transcription of bacterial ribonucleotide reductase nrd genes and operons by binding to NrdR- boxes
bifido_1.2_OG0000237	bifido_2	Nurses	-1.24934	0.000183105	0.00247073	J	binds to the 23S rRNA
bifido_1.2_OG0000244	bifido_1.2	Foragers	1.12521	0.0412598	0.0150123	U	Binding-protein-dependent transport system inner membrane component
bifido_1.2_OG0000253	bifido_1.2	Foragers	1.01016	0.0180664	0.00726735
bifido_1.2_OG0000275	bifido_1.2	Foragers	1.07925	0.0124512	0.0052399	U	Binding-protein-dependent transport system inner membrane component
bifido_1.2_OG0000283	bifido_1.4	Nurses	-1.61052	0.000305176	0.00242952	S	HAD hydrolase, family IA, variant 3
bifido_1.2_OG0000312	bifido_1.2	Foragers	1.0649	0.0180664	0.00726735
bifido_1.2_OG0000316	bifido_1.2	Nurses	-1.083	0.00115967	0.00065333	K	helix_turn_helix multiple antibiotic resistance protein
bifido_1.2_OG0000324	bifido_1.2	Nurses	-1.09576	0.000183105	0.000137297	G	Binding-protein-dependent transport system inner membrane component
bifido_1.2_OG0000330	bifido_2	Nurses	-1.24603	0.00335693	0.00805893	S	Macrophage migration inhibitory factor (MIF)
bifido_1.2_OG0000339	bifido_1.2	Foragers	1.14248	6.10352e-05	6.44409e-05		NA
bifido_1.2_OG0000340	bifido_1.2	Foragers	1.47894	0.000427246	0.000271335	S	Bacterial mobilisation protein (MobC)
bifido_1.2_OG0000342	bifido_1.2	Nurses	-1.11995	0.00012207	0.000100129	G	Glycosyl hydrolase, family 20, catalytic domain
bifido_1.2_OG0000344	bifido_1.2	Foragers	1.37564	0.00836182	0.00369323		NA
bifido_1.2_OG0000355	bifido_1.2	Nurses	-1.00867	0.00152588	0.000837141	E	GDSL-like Lipase/Acylhydrolase family
bifido_1.2_OG0000365	bifido_1.4	Nurses	-1.65365	0.00427246	0.0105351	U	Binding-protein-dependent transport system inner membrane component
bifido_1.2_OG0000368	bifido_1.2	Foragers	1.2544	0.0170556	0.00704326		NA
bifido_1.2_OG0000372	bifido_1.2	Foragers	1.34733	0.000427246	0.000271335	K	Acetyltransferase (GNAT) domain
bifido_1.2_OG0000388	bifido_2	Nurses	-1.99625	6.10352e-05	0.00113732	S	ABC-type cobalt transport system, permease component
bifido_1.2_OG0000389	bifido_1.2	Foragers	1.24081	0.00671387	0.0030456
bifido_1.2_OG0000406	bifido_1.4	Nurses	-1.00099	0.0180664	0.0272106	H	Involved in the synthesis of autoinducer 2 (AI-2) which is secreted by bacteria and is used to communicate both the cell density and the metabolic potential of the environment. The regulation of gene expression in response to changes in cell density is called quorum sensing. Catalyzes the transformation of S-ribosylhomocysteine (RHC) to homocysteine (HC) and 4,5- dihydroxy-2,3-pentadione (DPD)
bifido_1.2_OG0000412	bifido_1.4	Nurses	-2.17373	0.000610352	0.00331298	G	Bacterial extracellular solute-binding protein
bifido_1.2_OG0000418	bifido_1.2	Nurses	-1.12091	0.0180664	0.00726735	L	Phage integrase family
bifido_1.2_OG0000446	bifido_1.3	Nurses	-1.23505	0.000427246	0.00862377	U	Transport permease protein
bifido_1.2_OG0000450	bifido_1.2	Foragers	1.28131	0.000183105	0.000137297	S	Bacterial toxin of type II toxin-antitoxin system, YafQ
bifido_1.2_OG0000451	bifido_1.2	Nurses	-1.01302	0.00012207	0.000100129	G	Bacterial extracellular solute-binding protein
bifido_1.2_OG0000471	bifido_1.2	Foragers	1.9266	0.00836182	0.00369323	S	Bacteriophage HK97-gp10, putative tail-component
bifido_1.2_OG0000475	bifido_1.2	Nurses	-1.1071	0.00012207	0.000100129	G	chitinase activity
bifido_1.2_OG0000478	bifido_1.2	Foragers	1.0223	0.0255737	0.00980722	S	Adenine-specific methyltransferase EcoRI
bifido_1.2_OG0000511	bifido_1.3	Nurses	-1.10213	0.00836182	0.047631
bifido_1.2_OG0000540	bifido_1.1	Nurses	-1.18495	0.00262451	0.00792038	K	Bacterial regulatory proteins, tetR family
bifido_1.2_OG0000557	bifido_1.5	Nurses	-1.93205	0.00012207	0.000285266	S	Single strand-specific metallo-endoribonuclease involved in late-stage 70S ribosome quality control and in maturation of the 3' terminus of the 16S rRNA
bifido_1.2_OG0000610	bifido_2	Nurses	-1.42939	6.10352e-05	0.00113732	S	Protein of unknown function (DUF3290)
bifido_1.2_OG0000611	bifido_1.4	Nurses	-1.0715	0.000427246	0.00276852	V	ABC transporter
bifido_1.2_OG0000620	bifido_1.2	Foragers	1.06405	0.00836182	0.00369323	S	Relaxase/Mobilisation nuclease domain
bifido_1.2_OG0000622	bifido_1.2	Nurses	-1.00798	0.000305176	0.000205651	G	beta-mannosidase
bifido_1.2_OG0000631	bifido_1.2	Foragers	1.25684	0.00427246	0.0020584
bifido_1.2_OG0000642	bifido_1.2	Nurses	-1.01062	0.0255737	0.00980722
bifido_1.2_OG0000662	bifido_1.2	Foragers	1.00654	0.000305176	0.000205651
bifido_1.2_OG0000706	bifido_1.4	Nurses	-1.22689	6.10352e-05	0.00159437	F	Catalyzes a salvage reaction resulting in the formation of AMP, that is energically less costly than de novo synthesis
bifido_1.2_OG0000729	bifido_1.2	Nurses	-1.13092	0.0353394	0.013155		NA
bifido_1.2_OG0000730	bifido_1.5	Nurses	-1.53901	6.10352e-05	0.000212916
bifido_1.2_OG0000744	bifido_1.2	Nurses	-1.32139	0.0353394	0.013155	E	GDSL-like Lipase/Acylhydrolase family
bifido_1.2_OG0000750	bifido_1.2	Foragers	1.0684	0.0553589	0.0192244	L	RecT family
bifido_1.2_OG0000756	bifido_1.4	Nurses	-1.41259	0.000854492	0.00384021	G	Glycosyl hydrolases family 43
bifido_1.2_OG0000780	bifido_1.2	Foragers	1.41482	0.0637207	0.021803
bifido_1.2_OG0000785	bifido_1.2	Foragers	1.03136	0.000183105	0.000137297
bifido_1.2_OG0000823	bifido_2	Nurses	-1.47159	6.10352e-05	0.00113732	M	Belongs to the NAD(P)-dependent epimerase dehydratase family
bifido_1.2_OG0000855	bifido_1.2	Foragers	1.12653	0.000610352	0.000370768	K	helix_turn_helix isocitrate lyase regulation
bifido_1.2_OG0000856	bifido_1.2	Foragers	1.0115	0.0946045	0.0306443		NA
bifido_1.2_OG0000869	bifido_1.2	Foragers	1.99775	0.00169627	0.000929407	L	Phage integrase family
bifido_1.2_OG0000882	bifido_1.2	Foragers	1.30338	0.135376	0.0418151		NA
bifido_1.2_OG0000890	bifido_1.2	Nurses	-1.91199	0.0309841	0.0117
bifido_1.2_OG0000915	bifido_2	Nurses	-1.92554	6.10352e-05	0.00113732	M	First step of the lipid cycle reactions in the biosynthesis of the cell wall peptidoglycan
bifido_1.2_OG0000939	bifido_1.2	Nurses	-1.17991	0.0301514	0.0113959
bifido_1.2_OG0000951	bifido_2	Nurses	-1.58361	6.10352e-05	0.00113732	L	NUDIX domain
bifido_1.2_OG0000953	bifido_1.2	Nurses	-2.43636	0.0107874	0.00463752
bifido_1.2_OG0000974	bifido_1.5	Nurses	-1.14765	6.10352e-05	0.000212916	G	Phosphomannose isomerase type I
bifido_1.2_OG0000977	bifido_1.2	Foragers	1.46442	0.10264	0.0330936		NA
bifido_1.2_OG0000988	bifido_1.5	Nurses	-1.82873	6.10352e-05	0.000212916	S	Protein of unknown function (DUF3039)
bifido_1.2_OG0001011	bifido_2	Nurses	-1.5617	6.10352e-05	0.00113732	E	Imidazoleglycerol-phosphate dehydratase
bifido_1.2_OG0001045	bifido_1.4	Nurses	-1.30744	0.00012207	0.00161968	V	ABC transporter
bifido_1.2_OG0001063	bifido_1.2	Nurses	-1.10481	0.0553589	0.0192244	M	Glycosyl transferase family 2
bifido_1.2_OG0001072	bifido_2	Nurses	-1.88259	6.10352e-05	0.00113732	U	Belongs to the dicarboxylate amino acid cation symporter (DAACS) (TC 2.A.23) family
bifido_1.2_OG0001073	bifido_1.2	Nurses	-2.2242	0.00419259	0.0020584
bifido_1.2_OG0001076	bifido_1.2	Nurses	-2.17322	0.0293825	0.0112575
bifido_1.2_OG0001094	bifido_2	Nurses	-1.19554	6.10352e-05	0.00113732	G	Beta-galactosidase trimerisation domain
bifido_1.2_OG0001114	bifido_1.1	Nurses	-1.01924	0.00115967	0.00502457	K	transcriptional regulatory protein
bifido_1.2_OG0001118	bifido_2	Nurses	-1.96503	6.10352e-05	0.00113732	S	LytR cell envelope-related transcriptional attenuator
bifido_1.2_OG0001130	bifido_1.2	Foragers	1.1882	0.00152588	0.000837141	J	Specifically methylates the N7 position of a guanine in 16S rRNA
bifido_1.2_OG0001135	bifido_1.2	Foragers	1.3013	0.0124512	0.0052399		NA
bifido_1.2_OG0001142	bifido_1.2	Foragers	1.00745	0.0445533	0.0161685	D	Involved in chromosome partitioning
bifido_1.2_OG0001148	bifido_1.2	Nurses	-1.45704	0.0546135	0.0192244
bifido_1.2_OG0001152	bifido_1.2	Foragers	1.28937	0.00115967	0.00065333		NA
bifido_1.2_OG0001163	bifido_1.2	Foragers	1.23908	0.0900821	0.0297308		NA
bifido_1.2_OG0001175	bifido_1.2	Nurses	-2.4985	0.00680165	0.00308208
bifido_1.2_OG0001182	bifido_1.4	Nurses	-1.67135	0.000427246	0.00276852	H	Catalyzes the reversible adenylation of nicotinate mononucleotide (NaMN) to nicotinic acid adenine dinucleotide (NaAD)
bifido_1.2_OG0001183	bifido_2	Nurses	-1.69278	6.10352e-05	0.00113732	O	DNA-dependent ATPase involved in processing of recombination intermediates, plays a role in repairing DNA breaks. Stimulates the branch migration of RecA-mediated strand transfer reactions, allowing the 3' invading strand to extend heteroduplex DNA faster. Binds ssDNA in the presence of ADP but not other nucleotides, has ATPase activity that is stimulated by ssDNA and various branched DNA structu…
bifido_1.2_OG0001268	bifido_1.2	Foragers	1.1097	0.0383005	0.0142194		NA
bifido_1.2_OG0001271	bifido_1.2	Foragers	1.92934	0.0150757	0.00625025	L	Phage integrase family
bifido_1.2_OG0001293	bifido_2	Nurses	-1.56672	6.10352e-05	0.00113732	F	Shikimate kinase
bifido_1.2_OG0001315	bifido_1.2	Foragers	1.28467	6.10352e-05	6.44409e-05	I	Serine aminopeptidase, S33
bifido_1.2_OG0001355	bifido_1.5	Nurses	-2.53758	0.000427246	0.000544119	P	Citrate transporter
bifido_1.2_OG0001362	bifido_1.1	Nurses	-1.77576	6.10352e-05	0.00102842	O	Hsp20/alpha crystallin family
bifido_1.2_OG0001385	bifido_1.2	Foragers	1.13692	6.10352e-05	6.44409e-05	P	Formate/nitrite transporter
bifido_1.2_OG0001397	bifido_1.2	Nurses	-1.2923	0.0546135	0.0192244
bifido_1.2_OG0001434	bifido_1.2	Foragers	1.6182	6.10352e-05	6.44409e-05	S	Fibronectin type 3 domain
bifido_1.2_OG0001441	bifido_1.2	Foragers	1.23116	6.10352e-05	6.44409e-05	G	Sugar (and other) transporter
bifido_1.2_OG0001507	bifido_1.2	Nurses	-1.17643	0.10264	0.0330936
bifido_1.2_OG0001508	bifido_1.2	Nurses	-2.35175	0.0118734	0.00509916	L	Endodeoxyribonuclease RusA
bifido_1.2_OG0001510	bifido_1.2	Foragers	2.40137	0.0946045	0.0306443
bifido_1.2_OG0001518	bifido_1.2	Foragers	1.86422	0.0215454	0.0084479	S	Bacteriophage abortive infection AbiH
bifido_1.2_OG0001522	bifido_1.2	Nurses	-1.26141	0.107802	0.0342833	L	single-stranded DNA binding
bifido_1.2_OG0001691	bifido_1.2	Nurses	-1.05553	0.00671387	0.0030456	P	Psort location CytoplasmicMembrane, score 10.00
bifido_1.2_OG0001694	bifido_1.2	Nurses	-2.05974	0.00641963	0.00299978		NA
bifido_1.2_OG0001698	bifido_1.2	Nurses	-1.14172	0.00115967	0.00065333		NA
bifido_1.2_OG0001701	bifido_1.2	Foragers	1.04369	0.00671387	0.0030456	L	Restriction endonuclease
bifido_1.2_OG0001702	bifido_1.2	Foragers	1.19554	6.10352e-05	6.44409e-05	V	FtsX-like permease family
bifido_1.2_OG0001718	bifido_1.2	Nurses	-1.03919	0.0479126	0.0170337	GK	ROK family
bifido_1.2_OG0001724	bifido_1.2	Foragers	1.30446	0.0559297	0.0194065	L	D12 class N6 adenine-specific DNA methyltransferase
bifido_1.2_OG0001725	bifido_1.2	Foragers	1.69117	0.0102539	0.00441268
bifido_1.2_OG0001727	bifido_1.2	Foragers	1.59267	0.0652573	0.0223105		NA
bifido_1.2_OG0001729	bifido_1.2	Foragers	1.71237	0.000305176	0.000205651	S	AAA domain
bifido_1.2_OG0001742	bifido_1.2	Nurses	-4.08985	0.0167287	0.00691506
bifido_1.2_OG0001751	bifido_1.2	Nurses	-1.46064	0.083252	0.0274982
bifido_1.2_OG0001756	bifido_1.2	Nurses	-1.51575	0.0831311	0.0274982	S	P22_AR N-terminal domain
bifido_1.2_OG0001757	bifido_1.2	Foragers	1.48977	0.0454469	0.0164785	NU	Tfp pilus assembly protein FimV
bifido_1.2_OG0001760	bifido_1.2	Foragers	1.33942	0.0150757	0.00625025		NA
bifido_1.2_OG0001764	bifido_1.2	Foragers	1.52728	0.000427246	0.000271335		NA
bifido_1.2_OG0001765	bifido_1.2	Foragers	1.12615	0.0301514	0.0113959	V	FtsX-like permease family
bifido_1.2_OG0001786	bifido_1.2	Nurses	-3.79872	0.0800579	0.0268882	S	Domain of unknown function (DUF4391)
bifido_1.2_OG0001787	bifido_1.2	Nurses	-2.13621	0.0215454	0.0084479	S	Bifunctional DNA primase/polymerase, N-terminal
bifido_1.2_OG0001788	bifido_1.2	Nurses	-2.7198	0.0167287	0.00691506		NA
bifido_1.2_OG0001791	bifido_1.2	Foragers	1.0896	0.00671387	0.0030456	K	Periplasmic binding protein domain
bifido_1.2_OG0001825	bifido_1.2	Nurses	-1.14427	0.0479126	0.0170337	CG	COG1819 Glycosyl transferases, related to UDP-glucuronosyltransferase
bifido_1.2_OG0001831	bifido_1.2	Foragers	1.31704	0.00837385	0.00369465
bifido_1.2_OG0001832	bifido_1.2	Foragers	1.01328	0.148779	0.0458536		NA
bifido_1.2_OG0001837	bifido_1.2	Foragers	1.62761	0.00671387	0.0030456	S	Phage capsid family
bifido_1.2_OG0001841	bifido_1.2	Nurses	-1.16256	0.0180664	0.00726735		NA
bifido_1.2_OG0001843	bifido_1.2	Foragers	1.71961	0.0806128	0.0270529		NA
bifido_1.2_OG0001845	bifido_1.2	Nurses	-1.03324	0.0353394	0.013155	L	Phage integrase family
bifido_1.2_OG0001891	bifido_1.2	Foragers	1.31025	0.0934925	0.0306443		NA
bifido_1.2_OG0001892	bifido_1.2	Nurses	-1.4834	0.0150757	0.00625025		NA
bifido_1.2_OG0001895	bifido_1.2	Nurses	#NAME?	0.100348	0.0324546		NA
bifido_1.2_OG0001899	bifido_1.2	Foragers	1.3233	0.0376329	0.0139964		NA
bifido_1.2_OG0002019	bifido_1.2	Nurses	-2.16127	0.0414911	0.0150833		NA
bifido_1.2_OG0002034	bifido_1.2	Foragers	1.04699	0.00836182	0.00369323	E	Glyoxalase/Bleomycin resistance protein/Dioxygenase superfamily
bifido_1.2_OG0002044	bifido_1.2	Nurses	-1.07718	0.124175	0.0389874		NA
bifido_1.3_OG0000001	bifido_1.2	Foragers	1.1747	0.0124512	0.0052399	DZ	Listeria-Bacteroides repeat domain (List_Bact_rpt)
bifido_1.3_OG0000029	bifido_1.2	Foragers	1.52123	0.0445533	0.0161685
bifido_1.3_OG0000036	bifido_1.2	Foragers	1.35191	0.000305176	0.000205651
bifido_1.3_OG0000037	bifido_1.1	Foragers	1.48867	0.000305176	0.00201213	S	Competence protein
bifido_1.3_OG0000100	bifido_1.4	Foragers	1.72712	0.0366713	0.0457521		NA
bifido_1.3_OG0000119	bifido_1.2	Foragers	1.54281	0.0255737	0.00980722	L	NUDIX domain
bifido_1.3_OG0000156	bifido_1.4	Foragers	1.00678	0.000305176	0.00242952	P	Iron ABC transporter substrate-binding protein
bifido_1.3_OG0000184	bifido_1.2	Foragers	1.79504	0.00012207	0.000100129		NA
bifido_1.3_OG0000188	bifido_1.3	Foragers	1.37454	0.000183105	0.00566705	I	alpha/beta hydrolase fold
bifido_1.3_OG0000204	bifido_1.3	Foragers	1.64357	6.10352e-05	0.00435927	K	Periplasmic binding protein domain
bifido_1.3_OG0000211	bifido_1.2	Foragers	1.18091	6.10352e-05	6.44409e-05	V	efflux transmembrane transporter activity
bifido_1.3_OG0000220	bifido_1.3	Foragers	1.30278	6.10352e-05	0.00435927	EGP	Major facilitator Superfamily
bifido_1.3_OG0000221	bifido_1.3	Foragers	1.30941	0.00012207	0.00472254	S	Serine aminopeptidase, S33
bifido_1.3_OG0000241	bifido_1.2	Nurses	-1.10461	0.03281	0.0123784
bifido_1.3_OG0000258	bifido_1.3	Foragers	1.40893	6.10352e-05	0.00435927	E	GDSL-like Lipase/Acylhydrolase family
bifido_1.3_OG0000267	bifido_1.2	Foragers	1.0634	0.00335693	0.00165928	I	3-hydroxyacyl-CoA dehydrogenase, C-terminal domain
bifido_1.3_OG0000302	bifido_1.2	Foragers	1.4688	0.00335693	0.00165928	F	NUDIX domain
bifido_1.3_OG0000323	bifido_1.3	Nurses	-1.00297	0.00152588	0.0162846	GK	ROK family
bifido_1.3_OG0000393	bifido_1.5	Nurses	-1.01516	0.000305176	0.000456249	M	Glycosyl transferase family 2
bifido_1.3_OG0000421	bifido_1.3	Foragers	1.91103	0.00427246	0.0305149		NA
bifido_1.3_OG0000482	bifido_1.3	Foragers	2.48663	0.00265508	0.0218161		NA
bifido_1.3_OG0000506	bifido_1.5	Nurses	-1.4225	6.10352e-05	0.000212916	F	Domain of unknown function (DUF4916)
bifido_1.3_OG0000509	bifido_1.3	Nurses	-2.52623	0.00537109	0.0348741	E	Catalyzes the condensation of (S)-aspartate-beta- semialdehyde (S)-ASA and pyruvate to 4-hydroxy- tetrahydrodipicolinate (HTPA)
bifido_1.3_OG0000572	bifido_1.2	Foragers	1.13187	0.0301514	0.0113959	L	HNH endonuclease
bifido_1.3_OG0000573	bifido_1.3	Nurses	-1.25307	0.0069467	0.0413457	L	DNA mismatch repair enzyme MutH
bifido_1.3_OG0000626	bifido_1.3	Nurses	-1.00733	0.000183105	0.00566705	E	Aminotransferase class I and II
bifido_1.3_OG0000671	bifido_1.3	Nurses	-1.11752	0.000427246	0.00862377		NA
bifido_1.3_OG0000676	bifido_1.3	Nurses	-1.3852	0.00201416	0.0190829
bifido_1.3_OG0000801	bifido_1.3	Nurses	-1.04571	6.10352e-05	0.00435927	F	Catalyzes the formation of phosphoribosylamine from phosphoribosylpyrophosphate (PRPP) and glutamine
bifido_1.3_OG0001096	bifido_1.3	Nurses	-1.05069	6.10352e-05	0.00435927	ET	Bacterial periplasmic substrate-binding proteins
bifido_1.3_OG0001651	bifido_1.3	Foragers	1.0777	0.00201416	0.0190829	L	CT1975-like protein
bifido_1.3_OG0001680	bifido_1.3	Foragers	1.00147	0.00262451	0.0217574		NA
bifido_1.3_OG0001729	bifido_1.2	Foragers	1.62683	0.00012207	0.000100129		NA
bifido_1.3_OG0001780	bifido_1.3	Nurses	-1.31833	6.10352e-05	0.00435927		NA
bifido_1.4_OG0000002	bifido_1.2	Foragers	1.29432	0.00152588	0.000837141	G	Fibronectin type III-like domain
bifido_1.4_OG0000060	bifido_1.1	Nurses	-2.40234	0.00535526	0.0126281	S	Protein of unknown function (DUF501)
bifido_1.4_OG0000072	bifido_1.2	Foragers	1.16548	0.000610352	0.000370768	E	ATPases associated with a variety of cellular activities
bifido_1.4_OG0000134	bifido_1.5	Nurses	-1.17943	0.000427246	0.000544119	K	Helix-turn-helix XRE-family like proteins
bifido_1.4_OG0000151	bifido_1.2	Foragers	1.22096	6.10352e-05	6.44409e-05
bifido_1.4_OG0000152	bifido_1.2	Foragers	1.45171	0.00335693	0.00165928	K	Protein of unknown function, DUF488
bifido_1.4_OG0000267	bifido_1.4	Foragers	1.02373	0.00012207	0.00161968	K	helix_turn_helix multiple antibiotic resistance protein
bifido_1.4_OG0000352	bifido_1.4	Foragers	1.00963	0.000854492	0.00384021	K	Transcriptional regulator, LysR family
bifido_1.4_OG0000354	bifido_1.4	Foragers	1.04602	0.00012207	0.00161968	I	Acyl-CoA dehydrogenase, N-terminal domain
bifido_1.4_OG0000366	bifido_1.4	Foragers	1.09227	0.000183105	0.00193747	K	Psort location Cytoplasmic, score
bifido_1.4_OG0000419	bifido_1.4	Foragers	1.01584	0.000305176	0.00242952	G	Glycosyl hydrolase family 3 C-terminal domain
bifido_1.4_OG0000470	bifido_1.2	Foragers	1.2621	0.000183105	0.000137297
bifido_1.4_OG0000501	bifido_1.4	Foragers	1.20049	0.000183105	0.00193747	K	UTRA
bifido_1.4_OG0000539	bifido_1.4	Foragers	1.13286	0.00537109	0.0120692	K	Periplasmic binding protein LacI transcriptional regulator
bifido_1.4_OG0000586	bifido_1.4	Foragers	1.4211	6.10352e-05	0.00159437	EGP	Major Facilitator Superfamily
bifido_1.4_OG0000587	bifido_1.4	Foragers	1.35474	0.000183105	0.00193747	G	Catalyzes the phosphorylation of ribose at O-5 in a reaction requiring ATP and magnesium. The resulting D-ribose-5- phosphate can then be used either for sythesis of nucleotides, histidine, and tryptophan, or as a component of the pentose phosphate pathway
bifido_1.4_OG0000602	bifido_1.2	Foragers	1.23053	0.0150757	0.00625025	T	Inner membrane component of T3SS, cytoplasmic domain
bifido_1.4_OG0000623	bifido_1.4	Nurses	-1.47048	0.0412598	0.0487828		NA
bifido_1.4_OG0000703	bifido_1.2	Foragers	1.83628	0.0167287	0.00691506	G	Catalyzes the dehydration of D-mannonate
bifido_1.4_OG0000742	bifido_1.4	Foragers	1.00867	0.000183105	0.00193747		NA
bifido_1.4_OG0000935	bifido_1.2	Foragers	1.68871	0.000183105	0.000137297	G	Mannitol dehydrogenase C-terminal domain
bifido_1.4_OG0000941	bifido_1.2	Foragers	1.06561	0.000305176	0.000205651	V	FtsX-like permease family
bifido_1.4_OG0000962	bifido_1.2	Foragers	1.42591	0.0102539	0.00441268	S	Lipase (class 3)
bifido_1.4_OG0000972	bifido_1.4	Foragers	1.00759	0.000610352	0.00331298
bifido_1.4_OG0000973	bifido_1.4	Foragers	1.00238	0.000610352	0.00331298	K	Psort location Cytoplasmic, score
bifido_1.4_OG0001549	bifido_1.2	Nurses	-1.56149	0.00671387	0.0030456	K	Domain of unknown function (DUF4062)
bifido_1.4_OG0001549	bifido_1.4	Nurses	-1.50751	6.10352e-05	0.00159437	K	Domain of unknown function (DUF4062)
bifido_1.4_OG0001859	bifido_1.4	Nurses	-1.06934	6.10352e-05	0.00159437		NA
bifido_1.4_OG0001882	bifido_1.4	Foragers	1.20195	0.00201416	0.00640174	G	Bacterial extracellular solute-binding protein
bifido_1.4_OG0001891	bifido_1.4	Foragers	1.35172	0.00115967	0.00446718
bifido_1.4_OG0001892	bifido_1.4	Nurses	-2.24785	6.10352e-05	0.00159437	S	Competence protein
bifido_1.4_OG0001918	bifido_1.4	Foragers	1.13487	6.10352e-05	0.00159437		NA
bifido_1.4_OG0001955	bifido_1.4	Foragers	5.15864	0.0346106	0.0441563		NA
bifido_1.4_OG0001983	bifido_1.4	Nurses	-1.46956	0.0150757	0.0240495	G	Alpha mannosidase, middle domain
bifido_1.4_OG0001993	bifido_1.4	Foragers	1.84202	0.00335693	0.00890824		NA
bifido_1.4_OG0001999	bifido_1.4	Nurses	-1.72942	0.00201416	0.00640174		NA
bifido_1.4_OG0002017	bifido_1.4	Nurses	-1.63045	0.00115967	0.00446718	DZ	Listeria-Bacteroides repeat domain (List_Bact_rpt)
bifido_1.4_OG0002034	bifido_1.4	Nurses	-2.40424	0.0301514	0.0391364
bifido_1.4_OG0002036	bifido_1.4	Foragers	1.43551	0.0170556	0.0271562
bifido_1.4_OG0002049	bifido_1.4	Nurses	-1.99168	0.00012207	0.00161968		NA
bifido_1.4_OG0002052	bifido_1.4	Nurses	-1.21542	0.0215454	0.0306293		NA
bifido_1.4_OG0002071	bifido_1.4	Foragers	1.30566	0.00012207	0.00161968		NA
bifido_1.4_OG0002072	bifido_1.4	Nurses	-1.29409	0.000305176	0.00242952		NA
bifido_1.4_OG0002073	bifido_1.4	Nurses	-1.80783	0.000305176	0.00242952	S	HAD hydrolase, family IA, variant 3
bifido_1.4_OG0002202	bifido_1.4	Nurses	-2.62483	0.0150757	0.0240495		NA
bifido_1.4_OG0002220	bifido_1.4	Nurses	-1.27995	0.00836182	0.0162552		NA
bifido_1.4_OG0002221	bifido_1.4	Nurses	-2.46901	0.0100578	0.0183148		NA
bifido_1.5_OG0000038	bifido_1.2	Foragers	1.35311	0.000610352	0.000370768	E	Glyoxalase/Bleomycin resistance protein/Dioxygenase superfamily
bifido_1.5_OG0000065	bifido_1.2	Foragers	2.33057	0.000305176	0.000205651	M	Host cell surface-exposed lipoprotein
bifido_1.5_OG0000084	bifido_1.5	Foragers	1.68007	0.0353394	0.0140135	K	helix_turn_helix, arabinose operon control protein
bifido_1.5_OG0000085	bifido_1.2	Foragers	1.76488	0.00012207	0.000100129	S	Bacterial protein of unknown function (DUF881)
bifido_1.5_OG0000181	bifido_1.2	Foragers	1.22111	0.00012207	0.000100129	O	Thioredoxin
bifido_1.5_OG0000212	bifido_1.2	Foragers	1.17463	0.000854492	0.000496758	L	May play a role in DNA repair. It seems to be involved in an RecBC-independent recombinational process of DNA repair. It may act with RecF and RecO
bifido_1.5_OG0000230	bifido_1.5	Foragers	1.26184	0.000427246	0.000544119	S	HAD-hyrolase-like
bifido_1.5_OG0000276	bifido_1.5	Foragers	1.0614	0.00115967	0.000965859	S	PTS system sugar-specific permease component
bifido_1.5_OG0000393	bifido_1.2	Foragers	1.34775	0.00012207	0.000100129	G	Fructose-bisphosphate aldolase class-II
bifido_1.5_OG0000412	bifido_1.5	Foragers	1.00578	0.000305176	0.000456249	D	Cell surface antigen C-terminus
bifido_1.5_OG0000447	bifido_1.2	Foragers	1.29285	0.000305176	0.000205651	K	Negatively regulates transcription of bacterial ribonucleotide reductase nrd genes and operons by binding to NrdR- boxes
bifido_1.5_OG0000544	bifido_1.2	Foragers	1.60178	6.10352e-05	6.44409e-05	I	Sterol carrier protein
bifido_1.5_OG0000591	bifido_1.2	Foragers	1.1165	0.00537109	0.00251543	U	Preprotein translocase subunit
bifido_1.5_OG0000629	bifido_1.5	Foragers	1.01871	0.00012207	0.000285266	DZ	Listeria-Bacteroides repeat domain (List_Bact_rpt)
bifido_1.5_OG0000639	bifido_1.5	Nurses	-1.16476	6.10352e-05	0.000212916	KLT	MviN-like protein
bifido_1.5_OG0000652	bifido_1.5	Foragers	1.05304	0.00262451	0.00172131	K	Binds to RNA polymerase (RNAP), stimulating transcription from principal, but not alternative sigma factor promoters
bifido_1.5_OG0000666	bifido_1.5	Foragers	1.10892	6.10352e-05	0.000212916	H	Involved in the biosynthesis of isopentenyl diphosphate (IPP) and dimethylallyl diphosphate (DMAPP), two major building blocks of isoprenoid compounds. Catalyzes the conversion of 4- diphosphocytidyl-2-C-methyl-D-erythritol 2-phosphate (CDP-ME2P) to 2-C-methyl-D-erythritol 2,4-cyclodiphosphate (ME-CPP) with a corresponding release of cytidine 5-monophosphate (CMP)
bifido_1.5_OG0000732	bifido_1.2	Foragers	1.07126	6.10352e-05	6.44409e-05	J	Ribosomal RNA large subunit methyltransferase J
bifido_1.5_OG0000752	bifido_1.5	Foragers	1.10313	0.000305176	0.000456249	S	Chlorite dismutase
bifido_1.5_OG0000782	bifido_1.5	Nurses	-1.44907	6.10352e-05	0.000212916	M	Dolichyl-phosphate-mannose-protein mannosyltransferase
bifido_1.5_OG0000810	bifido_1.5	Nurses	-1.05574	0.00012207	0.000285266		NA
bifido_1.5_OG0000811	bifido_1.5	Nurses	-1.43532	0.03281	0.0132507		NA
bifido_1.5_OG0000880	bifido_1.5	Foragers	1.00816	0.0302764	0.012248
bifido_1.5_OG0000947	bifido_1.5	Foragers	1.92202	0.0069467	0.00365881		NA
bifido_1.5_OG0000953	bifido_1.5	Foragers	1.05673	0.000427246	0.000544119	S	Uncharacterized protein conserved in bacteria (DUF2188)
bifido_1.5_OG0000970	bifido_1.2	Foragers	1.64814	6.10352e-05	6.44409e-05	E	Shikimate dehydrogenase substrate binding domain
bifido_1.5_OG0001341	bifido_1.5	Foragers	1.19925	0.000427246	0.000544119		NA
bifido_1_cerana_OG0000001	bifido_1.3	Nurses	-1.23641	0.00012207	0.00472254	V	ABC transporter, ATP-binding protein
bifido_1_cerana_OG0000004	bifido_1.4	Foragers	1.00401	0.00201416	0.00640174	G	Phosphoglycerate mutase family
bifido_1_cerana_OG0000032	bifido_1.4	Nurses	-2.11076	0.0249325	0.0351601
bifido_1_cerana_OG0000054	bifido_1.5	Foragers	1.08504	0.00262451	0.00172131	K	nuclear chromosome segregation
bifido_1_cerana_OG0000124	bifido_1.2	Nurses	-1.16202	0.00012207	0.000100129	E	Aminotransferase class-III
bifido_1_cerana_OG0000158	bifido_1.5	Foragers	1.21875	0.00537109	0.00295166	K	helix_turn_helix, Deoxyribose operon repressor
bifido_2_OG0001189	bifido_2	Foragers	1.2029	0.00671387	0.0113732	S	GrpB protein
bifido_2_OG0001252	bifido_2	Nurses	-1.65234	0.052787	0.0318099		NA
bifido_2_OG0001257	firm4_2	Nurses	-1.02967	0.00012207	0.0142639	S	COG NOG14600 non supervised orthologous group
bifido_2_OG0001292	bifido_2	Nurses	-1.72661	0.0591721	0.0338519
bifido_2_OG0001293	bifido_2	Nurses	-1.02428	0.069213	0.0370503	S	Protein of unknown function (DUF2786)
bifido_2_OG0001386	bifido_2	Nurses	-1.58459	0.0686802	0.0368155
bifido_2_OG0001387	bifido_2	Nurses	-1.40153	0.0686802	0.0368155
bifido_2_OG0001389	bifido_2	Nurses	-1.68405	0.0787915	0.0404619		NA
bifido_2_OG0001418	bifido_2	Foragers	2.46808	0.03281	0.02465		NA
bifido_2_OG0001428	bifido_2	Nurses	-2.21847	0.0360317	0.0250882		NA
bifido_2_OG0001429	bifido_2	Nurses	-2.24222	0.021098	0.0194262		NA
bifido_2_OG0001448	bifido_2	Foragers	1.37781	0.0591721	0.0338519		NA
bifido_2_OG0001474	bifido_2	Foragers	1.58674	0.072998	0.0375361	C	Coenzyme F420-dependent N5,N10-methylene tetrahydromethanopterin reductase and related flavin-dependent oxidoreductases
bifido_2_OG0001476	bifido_2	Foragers	2.49525	0.0503712	0.0305594	S	ATP diphosphatase activity
bifido_2_OG0001477	bifido_2	Foragers	1.96878	0.0934925	0.0447639	H	Involved in molybdopterin and thiamine biosynthesis, family 2
bifido_2_OG0001537	bifido_2	Foragers	2.02282	0.0559297	0.0320908		NA
firm4_1_OG0000009	firm4_2	Nurses	-2.33293	0.000183105	0.0142639	C	Aldo keto reductase
firm4_1_OG0000471	firm4_2	Nurses	-1.38713	6.10352e-05	0.0135847	K	response regulator
firm4_1_OG0000473	firm4_2	Nurses	-1.4708	0.000854492	0.0324707	S	YycH protein
firm4_1_OG0000475	firm4_2	Nurses	-1.56856	0.00012207	0.0142639	J	Specifically methylates the pseudouridine at position 1915 (m3Psi1915) in 23S rRNA
firm4_1_OG0000905	firm4_2	Nurses	-1.18407	6.10352e-05	0.0135847	T	Histidine kinase
firm4_1_OG0000961	firm4_1	Foragers	1.1004	0.000610352	0.0156441	S	Cobalamin adenosyltransferase
firm4_1_OG0000962	firm4_1	Foragers	1.13501	0.000305176	0.0104815	K	helix_turn_helix, arabinose operon control protein
firm4_1_OG0000963	firm4_1	Foragers	1.22311	0.000305176	0.0104815	T	Pfam:Y_phosphatase3C
firm4_1_OG0000964	firm4_1	Foragers	1.22133	0.000305176	0.0104815	Q	Involved in 1,2-propanediol (1,2-PD) degradation by catalyzing the conversion of propanoyl-CoA to propanoyl-phosphate
firm4_1_OG0000965	firm4_1	Foragers	1.27895	0.00012207	0.0104815	C	acetaldehyde dehydrogenase (acetylating)
firm4_1_OG0000966	firm4_1	Foragers	1.16404	0.000427246	0.0126501	T	ANTAR
firm4_1_OG0001044	firm4_2	Nurses	-1.34907	0.000183105	0.0142639	V	ABC transporter
firm4_1_OG0001045	firm4_1	Foragers	1.17197	0.000305176	0.0104815	F	Catalyzes the synthesis of alpha-ribazole-5'-phosphate from nicotinate mononucleotide (NAMN) and 5,6- dimethylbenzimidazole (DMB)
firm4_1_OG0001046	firm4_1	Foragers	1.13204	0.000610352	0.0156441	H	Uroporphyrinogen-III synthase
firm4_1_OG0001047	firm4_1	Foragers	1.10573	0.000183105	0.0104815	G	Belongs to the phosphoglycerate mutase family
firm4_1_OG0001048	firm4_1	Foragers	1.14461	0.000183105	0.0104815	H	Joins adenosylcobinamide-GDP and alpha-ribazole to generate adenosylcobalamin (Ado-cobalamin). Also synthesizes adenosylcobalamin 5'-phosphate from adenosylcobinamide-GDP and alpha-ribazole 5'-phosphate
firm4_1_OG0001049	firm4_1	Foragers	1.15457	0.000427246	0.0126501	H	Putative NAD(P)-binding
firm4_1_OG0001050	firm4_1	Foragers	1.13915	0.000183105	0.0104815	H	Catalyzes amidations at positions B, D, E, and G on adenosylcobyrinic A,C-diamide. NH(2) groups are provided by glutamine, and one molecule of ATP is hydrogenolyzed for each amidation
firm4_1_OG0001051	firm4_1	Foragers	1.20191	0.000183105	0.0104815	P	part of an ABC transporter complex. Responsible for energy coupling to the transport system
firm4_1_OG0001052	firm4_1	Foragers	1.13693	0.000610352	0.0156441	P	Cobalt transport protein
firm4_1_OG0001053	firm4_1	Foragers	1.13053	0.000305176	0.0104815	P	Part of the energy-coupling factor (ECF) transporter complex CbiMNOQ involved in cobalt import
firm4_1_OG0001054	firm4_1	Foragers	1.18243	0.00012207	0.0104815	P	Part of the energy-coupling factor (ECF) transporter complex CbiMNOQ involved in cobalt import
firm4_1_OG0001055	firm4_1	Foragers	1.21295	0.00012207	0.0104815	H	Tetrapyrrole (Corrin/Porphyrin) Methylases
firm4_1_OG0001056	firm4_1	Foragers	1.15951	0.000854492	0.0190573	H	Cobalt chelatase (CbiK)
firm4_1_OG0001057	firm4_1	Foragers	1.27633	0.000305176	0.0104815	H	Precorrin-6x reductase CbiJ/CobK
firm4_1_OG0001058	firm4_1	Foragers	1.20366	0.000305176	0.0104815	H	Tetrapyrrole (Corrin/Porphyrin) Methylases
firm4_1_OG0001059	firm4_1	Foragers	1.25347	0.00012207	0.0104815	H	Cobalamin synthesis G C-terminus
firm4_1_OG0001060	firm4_1	Foragers	1.12948	0.000305176	0.0104815	H	Tetrapyrrole (Corrin/Porphyrin) Methylases
firm4_1_OG0001061	firm4_1	Foragers	1.14373	0.000427246	0.0126501	H	Protein-L-isoaspartate(D-aspartate) O-methyltransferase (PCMT)
firm4_1_OG0001062	firm4_1	Foragers	1.03457	0.00115967	0.0231568	H	Tetrapyrrole (Corrin/Porphyrin) Methylases
firm4_1_OG0001063	firm4_1	Foragers	1.1543	0.00012207	0.0104815	H	Catalyzes the methylation of C-1 in cobalt-precorrin-5B to form cobalt-precorrin-6A
firm4_1_OG0001064	firm4_1	Foragers	1.23462	0.000305176	0.0104815	H	Precorrin-8X methylmutase
firm4_1_OG0001065	firm4_1	Foragers	1.23635	0.000305176	0.0104815	H	Converts cobyric acid to cobinamide by the addition of aminopropanol on the F carboxylic group
firm4_1_OG0001066	firm4_1	Foragers	1.095	0.000305176	0.0104815	F	Catalyzes the ATP-dependent amidation of the two carboxylate groups at positions a and c of cobyrinate, using either L-glutamine or ammonia as the nitrogen source
firm4_1_OG0001067	firm4_1	Foragers	1.21575	0.000183105	0.0104815	E	Aminotransferase class I and II
firm4_1_OG0001068	firm4_1	Foragers	1.21264	0.00012207	0.0104815	P	Major Facilitator Superfamily
firm4_1_OG0001069	firm4_1	Foragers	1.16055	0.000305176	0.0104815	S	NADPH-dependent FMN reductase
firm4_1_OG0001070	firm4_1	Foragers	1.15171	0.00012207	0.0104815	C	Flavodoxin
firm4_1_OG0001071	firm4_1	Foragers	1.13027	0.000305176	0.0104815	G	phosphoglycerate mutase
firm4_1_OG0001072	firm4_1	Foragers	1.1167	0.000305176	0.0104815	E	Ethanolamine utilisation - propanediol utilisation
firm4_1_OG0001073	firm4_1	Foragers	1.11932	0.000305176	0.0104815	E	Hsp70 protein
firm4_1_OG0001074	firm4_1	Foragers	1.20703	0.000305176	0.0104815	E	BMC
firm4_1_OG0001075	firm4_1	Foragers	1.16286	6.10352e-05	0.0104815	E	Ethanolamine utilisation protein EutQ
firm4_1_OG0001076	firm4_1	Foragers	1.20942	0.000183105	0.0104815	E	Ethanolamine utilisation protein, EutH
firm4_1_OG0001077	firm4_1	Foragers	1.19354	0.000183105	0.0104815	CQ	BMC
firm4_1_OG0001078	firm4_1	Foragers	1.11653	0.000183105	0.0104815	CQ	Carbon dioxide concentrating mechanism carboxysome shell protein
firm4_1_OG0001079	firm4_1	Foragers	1.06093	0.000305176	0.0104815	E	BMC
firm4_1_OG0001080	firm4_1	Foragers	1.13901	0.000305176	0.0104815	E	Ethanolamine ammonia-lyase light chain (EutC)
firm4_1_OG0001081	firm4_1	Foragers	1.14677	0.000854492	0.0190573	T	Histidine kinase
firm4_1_OG0001082	firm4_1	Foragers	1.1831	0.000305176	0.0104815	C	Iron-containing alcohol dehydrogenase
firm4_1_OG0001083	firm4_1	Foragers	1.29118	0.000183105	0.0104815	S	Cobalamin adenosyltransferase
firm4_1_OG0001172	firm4_1	Foragers	1.21216	0.000183105	0.0104815	H	Cobinamide kinase / cobinamide phosphate guanyltransferase
firm4_1_OG0001173	firm4_1	Foragers	1.16984	0.000427246	0.0126501	H	Tetrapolymerization of the monopyrrole PBG into the hydroxymethylbilane pre-uroporphyrinogen in several discrete steps
firm4_1_OG0001174	firm4_1	Foragers	1.18713	0.000305176	0.0104815	H	Tetrapyrrole (Corrin/Porphyrin) Methylases
firm4_1_OG0001175	firm4_1	Foragers	1.10696	0.000610352	0.0156441
firm4_1_OG0001176	firm4_1	Foragers	1.12215	0.000305176	0.0104815		NA
firm4_1_OG0001177	firm4_1	Foragers	1.14512	0.000427246	0.0126501	E	Ethanolamine utilisation protein EutA
firm4_1_OG0001184	firm4_1	Foragers	1.14319	0.00262451	0.0402416	G	PTS system fructose IIA component
firm4_1_OG0001188	firm4_1	Foragers	1.06078	0.00262451	0.0402416	G	PTS system sorbose subfamily IIB component
firm4_1_OG0001237	firm4_1	Foragers	1.13753	6.10352e-05	0.0104815	E	Ethanolamine ammonia lyase large subunit (EutB)
firm4_1_OG0001391	firm4_1	Foragers	1.72298	0.000183105	0.0104815	G	MFS/sugar transport protein
firm4_1_OG0001392	firm4_2	Nurses	-1.66042	0.000854492	0.0324707	EGP	Major facilitator Superfamily
firm4_1_OG0001425	firm4_2	Nurses	-1.19158	0.000427246	0.0214726	V	ABC-2 type transporter
firm4_1_OG0001483	firm4_1	Nurses	-1.21779	0.00262451	0.0402416		NA
firm4_1_OG0001517	firm4_1	Foragers	4.58216	0.000183105	0.0104815	L	A type II topoisomerase that negatively supercoils closed circular double-stranded (ds) DNA in an ATP-dependent manner to modulate DNA topology and maintain chromosomes in an underwound state. Negative supercoiling favors strand separation, and DNA replication, transcription, recombination and repair, all of which involve strand separation. Also able to catalyze the interconversion of other topol…
firm4_1_OG0001535	firm4_2	Nurses	-1.14953	0.00152588	0.0475464	K	LytTr DNA-binding domain
firm4_1_OG0001565	firm4_1	Foragers	4.21694	6.10352e-05	0.0104815	G	General (non sugar-specific) component of the phosphoenolpyruvate-dependent sugar phosphotransferase system (sugar PTS). This major carbohydrate active-transport system catalyzes the phosphorylation of incoming sugar substrates concomitantly with their translocation across the cell membrane. Enzyme I transfers the phosphoryl group from phosphoenolpyruvate (PEP) to the phosphoryl carrier protein (…
firm4_1_OG0001567	firm4_2	Nurses	-1.35879	0.00012207	0.0142639	K	LytTr DNA-binding domain
firm4_1_OG0001568	firm4_1	Foragers	3.17668	0.000305176	0.0104815	G	L-rhamnose isomerase (RhaA)
firm4_1_OG0001663	firm4_2	Nurses	-1.4113	6.10352e-05	0.0135847	V	Transport permease protein
firm4_1_OG0001728	firm4_2	Nurses	-1.27982	0.000305176	0.0190186	U	Belongs to the purine-cytosine permease (2.A.39) family
firm4_2_OG0000013	firm4_2	Nurses	-1.22333	0.000183105	0.0142639	S	Family of unknown function (DUF5388)
firm4_2_OG0001369	firm4_2	Nurses	-1.53769	0.000305176	0.0190186	S	Domain of unknown function (DUF4428)
firm4_2_OG0001397	firm4_2	Nurses	-1.34227	0.000854492	0.0324707	G	FGGY family of carbohydrate kinases, C-terminal domain
firm4_2_OG0001409	firm4_2	Nurses	-1.32855	0.000854492	0.0324707	C	Zinc-binding dehydrogenase
firm4_2_OG0001433	firm4_2	Foragers	2.62659	0.000305176	0.0190186	S	Membrane transport protein
firm4_2_OG0001443	firm4_2	Foragers	2.197	6.10352e-05	0.0135847	M	Protein of unknown function (DUF3737)
firm4_2_OG0001480	firm4_2	Nurses	-1.43888	0.000305176	0.0190186	V	Type I restriction modification DNA specificity domain
firm4_2_OG0001494	firm4_1	Foragers	3.54322	0.00109705	0.0231568	G	Catalyzes the reversible conversion of 2- phosphoglycerate into phosphoenolpyruvate. It is essential for the degradation of carbohydrates via glycolysis
firm4_2_OG0001494	firm4_2	Foragers	1.95332	6.10352e-05	0.0135847	G	Catalyzes the reversible conversion of 2- phosphoglycerate into phosphoenolpyruvate. It is essential for the degradation of carbohydrates via glycolysis
firm4_2_OG0001501	firm4_1	Foragers	1.18545	0.000305176	0.0104815	V	ABC-2 type transporter
firm4_2_OG0001521	firm4_1	Foragers	1.46829	6.10352e-05	0.0104815	V	ABC transporter
firm4_2_OG0001522	firm4_1	Foragers	1.61878	0.00012207	0.0104815	S	Protein of unknown function (DUF3021)
firm4_2_OG0001523	firm4_2	Nurses	-1.14099	0.000610352	0.0279685	L	Belongs to the 'phage' integrase family
firm4_2_OG0001697	firm4_2	Nurses	-1.6033	0.000427246	0.0214726		NA
firm5_1_OG0000748	firm5_3	Foragers	1.36613	0.000305176	0.00106575	S	Protein of unknown function (DUF3021)
firm5_1_OG0000748	firm5_4	Nurses	-1.19135	6.10352e-05	0.00098116	S	Protein of unknown function (DUF3021)
firm5_1_OG0001514	firm5_3	Foragers	1.68548	0.000305176	0.00106575	S	Phage Mu protein F like protein
firm5_1_OG0001516	firm5_1	Nurses	-1.07005	0.000854492	0.0397513	S	Domain of unknown function (DUF771)
firm5_1_OG0001556	firm5_1	Foragers	3.23633	6.10352e-05	0.0124223	E	Dipeptidase
firm5_1_OG0001654	firm5_4	Nurses	-1.02368	0.000305176	0.00196718	K	Periplasmic binding protein-like domain
firm5_1_OG0001682	firm5_1	Foragers	2.65935	6.10352e-05	0.0124223	S	ABC transporter
firm5_1_OG0001849	firm5_3	Foragers	1.4512	0.000305176	0.00106575	G	phosphocarrier protein HPR
firm5_1_OG0001972	firm5_1	Foragers	3.16716	6.10352e-05	0.0124223	V	Beta-lactamase
firm5_2_OG0000001	firm5_2	Foragers	1.89936	0.00012207	0.000449003		NA
firm5_2_OG0000002	firm5_2	Foragers	1.7871	6.10352e-05	0.000300708	S	Phage XkdN-like tail assembly chaperone protein, TAC
firm5_2_OG0000006	firm5_2	Foragers	1.79673	6.10352e-05	0.000300708	S	Phage tail tube protein
firm5_2_OG0000009	firm5_4	Nurses	-1.20958	0.00012207	0.00126149	S	SLAP domain
firm5_2_OG0000021	firm5_2	Foragers	1.30294	0.000854492	0.00167475
firm5_2_OG0000024	firm5_2	Foragers	2.02492	6.10352e-05	0.000300708	S	Uncharacterised protein conserved in bacteria (DUF2313)
firm5_2_OG0000037	firm5_2	Foragers	1.33321	0.000305176	0.000803363	K	Helix-turn-helix XRE-family like proteins
firm5_2_OG0000181	firm5_4	Nurses	-1.16486	0.000305176	0.00196718	K	Helix-turn-helix XRE-family like proteins
firm5_2_OG0000183	firm5_2	Foragers	2.57107	6.10352e-05	0.000300708
firm5_2_OG0000251	firm5_2	Foragers	1.27607	6.10352e-05	0.000300708	S	SLAP domain
firm5_2_OG0000251	firm5_4	Nurses	-1.12647	6.10352e-05	0.00098116	S	SLAP domain
firm5_2_OG0000372	firm5_4	Nurses	-1.63873	6.10352e-05	0.00098116
firm5_2_OG0000450	firm5_2	Foragers	1.47774	6.10352e-05	0.000300708
firm5_2_OG0000538	firm5_2	Foragers	1.19456	0.0215454	0.0150852		NA
firm5_2_OG0000657	firm5_4	Nurses	-2.15672	6.10352e-05	0.00098116	S	Nitronate monooxygenase
firm5_2_OG0000763	firm5_2	Foragers	1.43257	0.0120369	0.0105134	S	Bacteriophage holin of superfamily 6 (Holin_LLH)
firm5_2_OG0000763	firm5_4	Nurses	-2.28695	0.00427246	0.0132142	S	Bacteriophage holin of superfamily 6 (Holin_LLH)
firm5_2_OG0000772	firm5_2	Foragers	1.02783	0.00335693	0.00419244
firm5_2_OG0000899	firm5_2	Foragers	2.56012	0.0102539	0.00917762
firm5_2_OG0000908	firm5_2	Foragers	2.31406	0.000854492	0.00167475	S	N-acetylmuramoyl-L-alanine amidase activity
firm5_2_OG0000922	firm5_2	Foragers	1.00287	6.10352e-05	0.000300708	V	ABC transporter transmembrane region
firm5_2_OG0000948	firm5_4	Nurses	-1.25513	0.000183105	0.00154819	V	ABC-type multidrug transport system, ATPase and permease components
firm5_2_OG0000962	firm5_2	Foragers	1.302	0.00671387	0.00680282
firm5_2_OG0000987	firm5_2	Foragers	1.1343	0.00012207	0.000449003	D	Domain of Unknown Function (DUF1542)
firm5_2_OG0000999	firm5_4	Nurses	-1.14881	0.000305176	0.00196718	E	Glyoxalase/Bleomycin resistance protein/Dioxygenase superfamily
firm5_2_OG0001050	firm5_2	Foragers	1.45571	6.10352e-05	0.000300708
firm5_2_OG0001080	firm5_2	Foragers	1.12342	0.00012207	0.000449003	S	Bacterial lipid A biosynthesis acyltransferase
firm5_2_OG0001080	firm5_3	Foragers	1.05965	0.000305176	0.00106575	S	Bacterial lipid A biosynthesis acyltransferase
firm5_2_OG0001100	firm5_3	Foragers	1.8352	0.000854492	0.00202723	K	helix_turn_helix, mercury resistance
firm5_2_OG0001121	firm5_2	Foragers	2.58587	0.00115967	0.00206899
firm5_2_OG0001122	firm5_2	Foragers	1.23519	0.000854492	0.00167475
firm5_2_OG0001136	firm5_2	Foragers	1.95231	0.0215454	0.0150852	D	FtsK/SpoIIIE family
firm5_2_OG0001155	firm5_2	Foragers	1.00485	0.000183105	0.000575039
firm5_2_OG0001159	firm5_3	Foragers	1.15387	0.0215454	0.0228005	V	Type II restriction enzyme, methylase subunits
firm5_2_OG0001162	firm5_2	Foragers	1.00701	0.00152588	0.00246816		NA
firm5_2_OG0001190	firm5_2	Foragers	1.03875	0.0553589	0.03046	V	type I restriction-modification system
firm5_2_OG0001223	firm5_2	Foragers	1.58998	0.000610352	0.00131109		NA
firm5_2_OG0001231	firm5_2	Foragers	1.36353	6.10352e-05	0.000300708	S	Phage portal protein, SPP1 Gp6-like
firm5_2_OG0001232	firm5_2	Foragers	1.67161	0.00012207	0.000449003
firm5_2_OG0001249	firm5_2	Foragers	1.53981	6.10352e-05	0.000300708
firm5_2_OG0001257	firm5_4	Nurses	-1.65526	0.000183105	0.00154819	J	Ribosomal protein S1
firm5_2_OG0001264	firm5_2	Foragers	2.68601	6.10352e-05	0.000300708	G	PFAM Phage late control gene D protein (GPD)
firm5_2_OG0001276	firm5_4	Nurses	-2.11811	0.00201416	0.00728512
firm5_2_OG0001330	firm5_2	Foragers	2.03679	0.0301514	0.0193221
firm5_2_OG0001334	firm5_4	Nurses	-2.04686	0.0255737	0.0488264	S	Oxidoreductase family, NAD-binding Rossmann fold
firm5_2_OG0001339	firm5_4	Nurses	-1.23693	6.10352e-05	0.00098116	V	ABC transporter transmembrane region
firm5_2_OG0001342	firm5_2	Foragers	2.21333	6.10352e-05	0.000300708	S	LysM domain
firm5_2_OG0001345	firm5_2	Foragers	1.20618	6.10352e-05	0.000300708	H	Condenses 4-methyl-5-(beta-hydroxyethyl)thiazole monophosphate (THZ-P) and 2-methyl-4-amino-5-hydroxymethyl pyrimidine pyrophosphate (HMP-PP) to form thiamine monophosphate (TMP)
firm5_2_OG0001347	firm5_2	Foragers	1.10983	6.10352e-05	0.000300708	V	ABC transporter transmembrane region
firm5_2_OG0001354	firm5_2	Foragers	1.00454	0.0353394	0.0216397	S	Terminase RNAseH like domain
firm5_2_OG0001355	firm5_2	Foragers	1.0064	0.083252	0.0410166	S	B3 4 domain
firm5_2_OG0001359	firm5_2	Foragers	1.72469	0.0150757	0.0119763	S	Phage minor structural protein GP20
firm5_2_OG0001379	firm5_4	Nurses	-1.25031	0.000183105	0.00154819		NA
firm5_2_OG0001381	firm5_1	Nurses	-1.14072	0.000305176	0.0248446	M	PTS system sorbose-specific iic component
firm5_2_OG0001386	firm5_2	Foragers	1.38837	0.00335693	0.00419244
firm5_2_OG0001394	firm5_2	Foragers	1.78775	0.083252	0.0410166	L	Transposase IS66 family
firm5_2_OG0001395	firm5_4	Nurses	-1.05956	0.00671387	0.0185608	S	Domain of unknown function (DUF4918)
firm5_2_OG0001402	firm5_2	Foragers	1.15803	0.0180664	0.0133637
firm5_2_OG0001423	firm5_2	Foragers	1.21483	6.10352e-05	0.000300708	L	A type II topoisomerase that negatively supercoils closed circular double-stranded (ds) DNA in an ATP-dependent manner to modulate DNA topology and maintain chromosomes in an underwound state. Negative supercoiling favors strand separation, and DNA replication, transcription, recombination and repair, all of which involve strand separation. Also able to catalyze the interconversion of other topol…
firm5_2_OG0001437	firm5_2	Foragers	1.85477	6.10352e-05	0.000300708	I	alpha subunit
firm5_2_OG0001467	firm5_2	Foragers	1.26899	0.000305176	0.000803363	L	COG2963 Transposase and inactivated derivatives
firm5_2_OG0001469	firm5_3	Foragers	1.30908	0.00537109	0.00772534	L	Helicase C-terminal domain protein
firm5_2_OG0001470	firm5_4	Nurses	-1.83465	6.10352e-05	0.00098116	J	Binds to 23S rRNA. Forms part of two intersubunit bridges in the 70S ribosome
firm5_2_OG0001473	firm5_4	Nurses	-1.61451	0.000305176	0.00196718
firm5_2_OG0001476	firm5_2	Foragers	1.35501	0.0596605	0.0327932	S	Helix-turn-helix domain
firm5_2_OG0001504	firm5_2	Foragers	1.53189	6.10352e-05	0.000300708	G	invertase
firm5_2_OG0001515	firm5_2	Foragers	1.14783	6.10352e-05	0.000300708	L	recombination factor protein RarA
firm5_2_OG0001516	firm5_2	Foragers	1.04215	6.10352e-05	0.000300708	E	ABC transporter, ATP-binding protein
firm5_2_OG0001517	firm5_2	Foragers	1.38829	6.10352e-05	0.000300708	V	FtsX-like permease family
firm5_2_OG0001521	firm5_1	Nurses	-1.23872	0.00115967	0.0472047	J	One of the early assembly proteins it binds 23S rRNA. One of the proteins that surrounds the polypeptide exit tunnel on the outside of the ribosome. Forms the main docking site for trigger factor binding to the ribosome
firm5_2_OG0001527	firm5_2	Foragers	1.75477	0.00427246	0.00498784	L	AAA domain
firm5_2_OG0001533	firm5_2	Foragers	1.78283	0.000183105	0.000575039	S	Baseplate J-like protein
firm5_2_OG0001552	firm5_2	Foragers	1.54009	0.000854492	0.00167475	J	Binds directly to 23S ribosomal RNA and is necessary for the in vitro assembly process of the 50S ribosomal subunit. It is not involved in the protein synthesizing functions of that subunit
firm5_2_OG0001552	firm5_4	Nurses	-1.40792	0.000183105	0.00154819	J	Binds directly to 23S ribosomal RNA and is necessary for the in vitro assembly process of the 50S ribosomal subunit. It is not involved in the protein synthesizing functions of that subunit
firm5_2_OG0001571	firm5_4	Nurses	-1.53686	0.00201416	0.00728512
firm5_2_OG0001572	firm5_2	Nurses	-1.38811	0.0253699	0.0171029	S	Domain of unknown function DUF1829
firm5_2_OG0001573	firm5_2	Nurses	-1.95583	0.0233764	0.0163459
firm5_2_OG0001576	firm5_4	Foragers	1.16333	6.10352e-05	0.00098116	H	Acts both as a biotin-- acetyl-CoA-carboxylase ligase and a repressor
firm5_2_OG0001577	firm5_4	Nurses	-1.21187	0.00671387	0.0185608	V	Restriction endonuclease S subunits
firm5_2_OG0001580	firm5_4	Nurses	-1.38665	0.000427246	0.00241877	H	ThiF family
firm5_2_OG0001585	firm5_2	Foragers	1.09938	0.00152588	0.00246816	EGP	Major facilitator Superfamily
firm5_2_OG0001587	firm5_2	Foragers	1.12935	6.10352e-05	0.000300708	S	ABC-2 family transporter protein
firm5_2_OG0001604	firm5_2	Foragers	1.46127	6.10352e-05	0.000300708	V	Beta-lactamase
firm5_2_OG0001606	firm5_2	Foragers	2.1445	6.10352e-05	0.000300708	IQ	reductase
firm5_2_OG0001607	firm5_2	Foragers	1.67888	6.10352e-05	0.000300708	K	acetyltransferase
firm5_2_OG0001611	firm5_2	Foragers	1.05452	6.10352e-05	0.000300708	P	ABC transporter permease
firm5_2_OG0001612	firm5_2	Foragers	1.12185	0.000305176	0.000803363	L	oxidized base lesion DNA N-glycosylase activity
firm5_2_OG0001615	firm5_4	Nurses	-1.45151	6.10352e-05	0.00098116	G	phosphocarrier protein HPR
firm5_2_OG0001622	firm5_2	Foragers	1.31923	6.10352e-05	0.000300708	S	SLAP domain
firm5_2_OG0001632	firm5_2	Foragers	1.01829	0.000305176	0.000803363	D	Antitoxin component of a toxin-antitoxin (TA) module
firm5_2_OG0001741	firm5_2	Foragers	1.75792	0.00152588	0.00246816	S	Phage tail sheath C-terminal domain
firm5_2_OG0001743	firm5_2	Foragers	2.0311	0.00012207	0.000449003	S	Nitronate monooxygenase
firm5_2_OG0001745	firm5_2	Foragers	1.86421	0.0329694	0.0211028		NA
firm5_2_OG0001826	firm5_2	Foragers	2.04583	0.000610352	0.00131109	K	Transcriptional regulator, MarR family
firm5_2_OG0001832	firm5_2	Foragers	4.07404	0.00326372	0.00419244	D	FtsK/SpoIIIE family
firm5_3_OG0000003	firm5_4	Nurses	-1.6202	0.0255737	0.0488264
firm5_3_OG0000007	firm5_3	Foragers	1.60582	6.10352e-05	0.000880782
firm5_3_OG0000015	firm5_4	Nurses	-2.53875	0.0144833	0.0336763	S	Domain of unknown function (DUF771)
firm5_3_OG0000016	firm5_3	Foragers	1.42923	0.00115967	0.00251855	S	VRR-NUC domain
firm5_3_OG0000043	firm5_4	Nurses	-1.38856	0.00335693	0.0109004	G	PTS system mannose/fructose/sorbose family IID component
firm5_3_OG0000053	firm5_3	Foragers	1.04234	0.000183105	0.000908307	S	SLAP domain
firm5_3_OG0000055	firm5_4	Nurses	-1.87303	0.000427246	0.00241877	G	PTS system sorbose subfamily IIB component
firm5_3_OG0000056	firm5_4	Nurses	-1.04023	0.00427246	0.0132142	G	PTS system mannose/fructose/sorbose family IID component
firm5_3_OG0000059	firm5_4	Nurses	-1.53196	0.000610352	0.00301038	K	Sigma-54 interaction domain
firm5_3_OG0000066	firm5_3	Foragers	1.01402	6.10352e-05	0.000880782	G	Alpha-L-rhamnosidase N-terminal domain
firm5_3_OG0000073	firm5_4	Nurses	-1.70236	0.00012207	0.00126149	L	recombination factor protein RarA
firm5_3_OG0000078	firm5_4	Nurses	-1.56881	6.10352e-05	0.00098116	S	ABC-2 family transporter protein
firm5_3_OG0000081	firm5_3	Foragers	1.47864	0.00012207	0.000880782	S	SIR2-like domain
firm5_3_OG0000089	firm5_3	Foragers	1.06458	0.000183105	0.000908307	S	Macro domain protein
firm5_3_OG0000090	firm5_3	Foragers	1.12752	0.00262451	0.00458271	K	sequence-specific DNA binding
firm5_3_OG0000102	firm5_3	Foragers	1.85853	0.000305176	0.00106575	T	PemK-like, MazF-like toxin of type II toxin-antitoxin system
firm5_3_OG0000112	firm5_3	Foragers	1.60127	0.000427246	0.00127744	E	Zn peptidase
firm5_3_OG0000316	firm5_4	Nurses	-1.44637	0.000854492	0.00382349	EGP	Transmembrane secretion effector
firm5_3_OG0000369	firm5_4	Nurses	-1.81918	0.00152588	0.00579257	G	PTS system fructose IIA component
firm5_3_OG0000371	firm5_3	Foragers	1.29604	0.000305176	0.00106575	S	Protein of unknown function (DUF3021)
firm5_3_OG0000371	firm5_4	Nurses	-1.27015	6.10352e-05	0.00098116	S	Protein of unknown function (DUF3021)
firm5_3_OG0000456	firm5_4	Nurses	-1.89276	0.00427246	0.0132142	G	PTS system sorbose subfamily IIB component
firm5_3_OG0000480	firm5_3	Foragers	1.12922	0.0479126	0.0419985		NA
firm5_3_OG0000481	firm5_4	Nurses	-2.3413	0.000305176	0.00196718	S	protein containing a divergent version of the methyl-accepting chemotaxis-like domain
firm5_3_OG0000484	firm5_3	Foragers	1.44107	0.00152588	0.00305547	L	Initiator Replication protein
firm5_3_OG0000535	firm5_4	Nurses	-1.68419	0.00152588	0.00579257	G	PTS system mannose/fructose/sorbose family IID component
firm5_3_OG0000538	firm5_4	Nurses	-1.44572	0.000427246	0.00241877	H	Acts both as a biotin-- acetyl-CoA-carboxylase ligase and a repressor
firm5_3_OG0000548	firm5_3	Foragers	2.08564	0.000183105	0.000908307	V	HNH endonuclease
firm5_3_OG0000552	firm5_3	Foragers	1.65796	6.10352e-05	0.000880782		NA
firm5_3_OG0000568	firm5_2	Foragers	1.0306	0.0553589	0.03046		NA
firm5_3_OG0000626	firm5_3	Foragers	1.2784	0.000610352	0.00164467	K	Helix-turn-helix XRE-family like proteins
firm5_3_OG0000647	firm5_1	Nurses	-1.49996	0.00012207	0.015289	J	One of the early assembly proteins it binds 23S rRNA. One of the proteins that surrounds the polypeptide exit tunnel on the outside of the ribosome. Forms the main docking site for trigger factor binding to the ribosome
firm5_3_OG0000675	firm5_2	Foragers	1.04214	0.0831311	0.0410166	L	Phage integrase, N-terminal SAM-like domain
firm5_3_OG0000676	firm5_2	Foragers	1.38641	0.072998	0.0371931		NA
firm5_3_OG0000677	firm5_2	Foragers	1.06441	0.0637207	0.0335485		NA
firm5_3_OG0000678	firm5_2	Foragers	1.7168	0.068353	0.0359521		NA
firm5_3_OG0000679	firm5_2	Foragers	1.49171	0.0353394	0.0216397		NA
firm5_3_OG0000718	firm5_4	Nurses	-1.37357	0.00427246	0.0132142	L	Integrase
firm5_3_OG0000724	firm5_3	Foragers	1.13095	0.00427246	0.00661367	L	Resolvase, N-terminal
firm5_3_OG0000725	firm5_3	Foragers	1.15611	0.000854492	0.00202723	L	Putative transposase DNA-binding domain
firm5_3_OG0000729	firm5_4	Nurses	-1.99034	0.000610352	0.00301038	G	PTS system sorbose-specific iic component
firm5_3_OG0000734	firm5_3	Foragers	1.5488	0.00012207	0.000880782	S	Domain of Unknown Function with PDB structure (DUF3862)
firm5_3_OG0000780	firm5_3	Foragers	1.25802	0.00836182	0.0108636	P	Binding-protein-dependent transport system inner membrane component
firm5_3_OG0000842	firm5_3	Foragers	1.73272	6.10352e-05	0.000880782	G	Glycosyl hydrolase family 1
firm5_3_OG0000879	firm5_3	Foragers	1.92618	6.10352e-05	0.000880782	G	PTS system, Lactose/Cellobiose specific IIA subunit
firm5_3_OG0000891	firm5_3	Foragers	1.13695	0.000854492	0.00202723	K	system, fructose subfamily IIA component
firm5_3_OG0000900	firm5_3	Foragers	1.91686	0.000427246	0.00127744	G	PTS system, Lactose/Cellobiose specific IIB subunit
firm5_3_OG0000909	firm5_4	Nurses	-2.03928	0.00115967	0.0047785	G	PTS system fructose IIA component
firm5_3_OG0000917	firm5_4	Nurses	-1.77114	0.000305176	0.00196718	J	Located on the platform of the 30S subunit, it bridges several disparate RNA helices of the 16S rRNA. Forms part of the Shine-Dalgarno cleft in the 70S ribosome
firm5_3_OG0000929	firm5_3	Foragers	1.30229	0.000183105	0.000908307	K	LytTr DNA-binding domain
firm5_3_OG0000929	firm5_4	Nurses	-1.41145	0.00671387	0.0185608	K	LytTr DNA-binding domain
firm5_3_OG0000949	firm5_3	Foragers	1.58744	0.0124512	0.0149117	L	PFAM Integrase catalytic region
firm5_3_OG0000949	firm5_4	Nurses	-1.29371	6.10352e-05	0.00098116	L	PFAM Integrase catalytic region
firm5_3_OG0000958	firm5_2	Nurses	-1.04011	0.083252	0.0410166		NA
firm5_3_OG0000959	firm5_3	Foragers	1.84039	6.10352e-05	0.000880782	G	PTS system sorbose subfamily IIB component
firm5_3_OG0000969	firm5_3	Foragers	1.88225	0.00335693	0.00543748	Q	Methyltransferase domain
firm5_3_OG0000975	firm5_3	Foragers	1.87251	6.10352e-05	0.000880782	G	BadF/BadG/BcrA/BcrD ATPase family
firm5_3_OG0000977	firm5_3	Foragers	1.47838	0.00012207	0.000880782		NA
firm5_3_OG0000994	firm5_3	Foragers	1.26923	0.000183105	0.000908307	L	PFAM transposase, IS204 IS1001 IS1096 IS1165 family protein
firm5_3_OG0000994	firm5_4	Nurses	-1.02093	0.000183105	0.00154819	L	PFAM transposase, IS204 IS1001 IS1096 IS1165 family protein
firm5_3_OG0001026	firm5_3	Foragers	1.05073	6.10352e-05	0.000880782	V	ABC transporter transmembrane region
firm5_3_OG0001029	firm5_3	Foragers	2.92474	6.10352e-05	0.000880782	S	Plasmid maintenance system killer
firm5_3_OG0001035	firm5_1	Nurses	-1.756	6.10352e-05	0.0124223	K	Modulates transcription in response to changes in cellular NADH NAD( ) redox state
firm5_3_OG0001037	firm5_3	Nurses	-1.05581	0.0383005	0.0362282		NA
firm5_3_OG0001039	firm5_3	Foragers	2.32739	6.10352e-05	0.000880782	P	YhfZ C-terminal domain
firm5_3_OG0001040	firm5_3	Foragers	1.36108	0.00012207	0.000880782	G	Periplasmic binding protein domain
firm5_3_OG0001056	firm5_4	Nurses	-2.00466	6.10352e-05	0.00098116	F	Belongs to the purine pyrimidine phosphoribosyltransferase family
firm5_3_OG0001057	firm5_4	Nurses	-2.0069	0.0180664	0.0381888	J	Removes the formyl group from the N-terminal Met of newly synthesized proteins. Requires at least a dipeptide for an efficient rate of reaction. N-terminal L-methionine is a prerequisite for activity but the enzyme has broad specificity at other positions
firm5_3_OG0001059	firm5_3	Foragers	1.70706	0.0124512	0.0149117	L	Endodeoxyribonuclease RusA
firm5_3_OG0001060	firm5_1	Nurses	-1.55433	0.000610352	0.0354922	K	UbiC transcription regulator-associated domain protein
firm5_3_OG0001069	firm5_4	Nurses	-1.80262	0.000305176	0.00196718	J	Methylates the class 1 translation termination release factors RF1 PrfA and RF2 PrfB on the glutamine residue of the universally conserved GGQ motif
firm5_3_OG0001071	firm5_3	Foragers	1.53639	6.10352e-05	0.000880782	L	Belongs to the 'phage' integrase family
firm5_3_OG0001072	firm5_4	Nurses	-2.21815	6.10352e-05	0.00098116	L	Endonuclease that resolves Holliday junction intermediates in genetic recombination. Cleaves mobile four-strand junctions by introducing symmetrical nicks in paired strands. Promotes annealing of linear ssDNA with homologous dsDNA. Required for DNA repair, homologous recombination and chromosome segregation
firm5_3_OG0001074	firm5_3	Foragers	1.67127	0.000183105	0.000908307	V	Subunit R is required for both nuclease and ATPase activities, but not for modification
firm5_3_OG0001075	firm5_2	Foragers	1.1645	0.00335693	0.00419244
firm5_3_OG0001077	firm5_3	Foragers	1.29839	0.00201416	0.00374145	P	TIGRFAM ABC transporter, substrate-binding protein, aliphatic sulfonates family
firm5_3_OG0001103	firm5_3	Foragers	1.73096	0.00012207	0.000880782	G	PTS system mannose fructose sorbose family IID component
firm5_3_OG0001116	firm5_2	Foragers	1.31834	0.00262451	0.00352355	J	Binds to 23S rRNA. Forms part of two intersubunit bridges in the 70S ribosome
firm5_3_OG0001157	firm5_3	Foragers	1.15457	0.000610352	0.00164467	G	Belongs to the glycosyl hydrolase 1 family
firm5_3_OG0001175	firm5_3	Foragers	1.71403	6.10352e-05	0.000880782	G	Psort location CytoplasmicMembrane, score 10.00
firm5_3_OG0001176	firm5_3	Foragers	1.5836	6.10352e-05	0.000880782	M	Psort location Cytoplasmic, score
firm5_3_OG0001178	firm5_3	Foragers	1.01677	0.000183105	0.000908307	S	Protein of unknown function (DUF3037)
firm5_3_OG0001181	firm5_3	Foragers	1.04486	0.00335693	0.00543748	K	Transcriptional regulator
firm5_3_OG0001193	firm5_3	Foragers	1.50671	0.00201416	0.00374145	S	Phage antirepressor protein KilAC domain
firm5_3_OG0001193	firm5_4	Nurses	-1.86051	0.00671387	0.0185608	S	Phage antirepressor protein KilAC domain
firm5_3_OG0001202	firm5_3	Foragers	4.45509	0.00109705	0.00251855	O	COG0694 Thioredoxin-like proteins and domains
firm5_3_OG0001218	firm5_1	Nurses	-1.00425	0.000305176	0.0248446	J	This is one of the proteins that binds and probably mediates the attachment of the 5S RNA into the large ribosomal subunit, where it forms part of the central protuberance
firm5_3_OG0001226	firm5_4	Nurses	-2.63484	0.00262451	0.00916188	F	Catalyzes the conversion of uracil and 5-phospho-alpha- D-ribose 1-diphosphate (PRPP) to UMP and diphosphate
firm5_3_OG0001227	firm5_3	Foragers	1.08503	0.000183105	0.000908307	K	Bacterial regulatory proteins, tetR family
firm5_3_OG0001238	firm5_3	Foragers	1.94821	0.00012207	0.000880782	S	Protein of unknown function DUF2620
firm5_3_OG0001249	firm5_3	Foragers	2.34512	0.00012207	0.000880782	E	Cys/Met metabolism PLP-dependent enzyme
firm5_3_OG0001254	firm5_3	Foragers	1.47799	0.000610352	0.00164467	V	Type I restriction modification DNA specificity domain
firm5_3_OG0001255	firm5_3	Foragers	2.2823	0.00012207	0.000880782		NA
firm5_3_OG0001259	firm5_3	Foragers	1.37922	0.000427246	0.00127744	V	type I restriction-modification system
firm5_3_OG0001265	firm5_4	Nurses	-1.95983	0.000305176	0.00196718	J	Catalyzes the attachment of threonine to tRNA(Thr) in a two-step reaction L-threonine is first activated by ATP to form Thr-AMP and then transferred to the acceptor end of tRNA(Thr)
firm5_3_OG0001266	firm5_1	Nurses	-1.63694	0.00012207	0.015289	J	One of the primary rRNA binding proteins, it binds directly to 16S rRNA central domain where it helps coordinate assembly of the platform of the 30S subunit
firm5_3_OG0001268	firm5_3	Nurses	-1.04838	0.00012207	0.000880782	S	Domain of unknown function (DUF4312)
firm5_3_OG0001270	firm5_3	Foragers	1.00427	6.10352e-05	0.000880782
firm5_3_OG0001281	firm5_3	Foragers	1.72626	0.0124512	0.0149117	L	IstB-like ATP binding protein
firm5_3_OG0001288	firm5_3	Foragers	2.88081	6.10352e-05	0.000880782	K	Pfam:DUF955
firm5_3_OG0001301	firm5_4	Nurses	-1.30769	0.00427246	0.0132142	K	LytTr DNA-binding domain
firm5_3_OG0001304	firm5_3	Foragers	2.48492	0.00012207	0.000880782	S	Phage minor structural protein GP20
firm5_3_OG0001316	firm5_3	Foragers	1.52893	6.10352e-05	0.000880782	K	Mga helix-turn-helix domain
firm5_3_OG0001319	firm5_3	Foragers	1.68091	0.00012207	0.000880782	K	Helix-turn-helix domain, rpiR family
firm5_3_OG0001326	firm5_3	Foragers	1.10621	0.000183105	0.000908307
firm5_3_OG0001326	firm5_4	Nurses	-1.00246	0.00115967	0.0047785
firm5_3_OG0001337	firm5_3	Foragers	2.97316	0.00012207	0.000880782
firm5_3_OG0001340	firm5_3	Foragers	1.16844	0.000610352	0.00164467	S	AAA-like domain
firm5_3_OG0001344	firm5_3	Foragers	1.34621	0.000305176	0.00106575	S	Pyrimidine dimer DNA glycosylase
firm5_3_OG0001350	firm5_3	Foragers	2.28953	0.00012207	0.000880782	E	Alanine racemase, N-terminal domain
firm5_3_OG0001353	firm5_3	Foragers	1.50792	0.000305176	0.00106575	V	Abortive infection bacteriophage resistance protein
firm5_3_OG0001372	firm5_4	Nurses	-1.88591	0.00335693	0.0109004	I	alpha/beta hydrolase fold
firm5_3_OG0001379	firm5_4	Nurses	-1.54584	0.000610352	0.00301038	L	damaged site, the DNA wraps around one UvrB monomer. DNA wrap is dependent on ATP binding by UvrB and probably causes local melting of the DNA helix, facilitating insertion of UvrB beta-hairpin between the DNA strands. Then UvrB probes one DNA strand for the presence of a lesion. If a lesion is found the UvrA subunits dissociate and the UvrB-DNA preincision complex is formed. This complex is subs…
firm5_3_OG0001385	firm5_3	Foragers	1.02282	0.000427246	0.00127744	K	DeoR C terminal sensor domain
firm5_3_OG0001387	firm5_3	Foragers	1.98947	6.10352e-05	0.000880782		NA
firm5_3_OG0001398	firm5_4	Nurses	-2.11435	0.000854492	0.00382349	G	Xylose isomerase domain protein TIM barrel
firm5_3_OG0001418	firm5_3	Foragers	1.55358	0.00115967	0.00251855	S	Terminase RNAseH like domain
firm5_3_OG0001428	firm5_3	Foragers	1.13786	0.00335693	0.00543748	U	The phosphoenolpyruvate-dependent sugar phosphotransferase system (PTS), a major carbohydrate active - transport system, catalyzes the phosphorylation of incoming sugar substrates concomitant with their translocation across the cell membrane
firm5_3_OG0001434	firm5_3	Foragers	2.17509	6.10352e-05	0.000880782		NA
firm5_3_OG0001468	firm5_3	Foragers	1.27084	0.000305176	0.00106575	L	COG2826 Transposase and inactivated derivatives, IS30 family
firm5_3_OG0001469	firm5_3	Foragers	1.05749	0.00115967	0.00251855	K	sequence-specific DNA binding
firm5_3_OG0001479	firm5_3	Foragers	1.26136	0.00012207	0.000880782	F	NUDIX domain
firm5_3_OG0001487	firm5_3	Foragers	1.33702	0.0215454	0.0228005		NA
firm5_3_OG0001489	firm5_3	Foragers	1.06509	0.000305176	0.00106575		NA
firm5_3_OG0001507	firm5_3	Foragers	1.20761	0.00427246	0.00661367	L	Homeodomain-like domain
firm5_3_OG0001509	firm5_4	Nurses	-1.67158	6.10352e-05	0.00098116	G	Class II Aldolase and Adducin N-terminal domain
firm5_3_OG0001510	firm5_3	Foragers	1.63377	0.000854492	0.00202723	K	PFAM helix-turn-helix domain protein
firm5_3_OG0001512	firm5_4	Nurses	-1.73109	6.10352e-05	0.00098116	S	glutamine amidotransferase
firm5_3_OG0001517	firm5_2	Foragers	2.33292	0.000305176	0.000803363
firm5_3_OG0001521	firm5_3	Foragers	1.05604	0.000427246	0.00127744	S	Bifunctional DNA primase/polymerase, N-terminal
firm5_3_OG0001522	firm5_4	Nurses	-2.14954	0.000427246	0.00241877
firm5_3_OG0001538	firm5_4	Nurses	-1.17381	6.10352e-05	0.00098116	S	ABC-2 family transporter protein
firm5_3_OG0001542	firm5_4	Nurses	-1.45406	0.00152588	0.00579257	J	This protein promotes the GTP-dependent binding of aminoacyl-tRNA to the A-site of ribosomes during protein biosynthesis
firm5_3_OG0001554	firm5_3	Foragers	1.3059	0.00537109	0.00772534	E	Zn peptidase
firm5_3_OG0001555	firm5_3	Foragers	1.96173	6.10352e-05	0.000880782	D	Domain of Unknown Function (DUF1542)
firm5_3_OG0001562	firm5_3	Foragers	1.40068	0.000305176	0.00106575
firm5_3_OG0001580	firm5_3	Foragers	1.90778	0.00115967	0.00251855		NA
firm5_3_OG0001582	firm5_3	Foragers	1.54525	0.00012207	0.000880782		NA
firm5_3_OG0001582	firm5_4	Nurses	-1.36062	0.00012207	0.00126149		NA
firm5_3_OG0001583	firm5_3	Foragers	1.09172	6.10352e-05	0.000880782	S	KAP family P-loop domain
firm5_3_OG0001587	firm5_3	Foragers	1.27968	0.0301514	0.0296775	S	PTS system sugar-specific permease component
firm5_3_OG0001600	firm5_3	Foragers	1.08147	0.000183105	0.000908307	P	Transport of potassium into the cell
firm5_3_OG0001608	firm5_3	Foragers	2.48728	0.000427246	0.00127744
firm5_3_OG0001628	firm5_3	Foragers	1.113	0.0479126	0.0419985	G	phosphoenolpyruvate-dependent sugar phosphotransferase system, EIIA 2
firm5_3_OG0001648	firm5_3	Foragers	1.56506	0.00115967	0.00251855	V	Abi-like protein
firm5_3_OG0001661	firm5_3	Foragers	4.28151	6.10352e-05	0.000880782	EM	Periplasmic glycine betaine choline-binding (lipo)protein of an ABC-type transport system (osmoprotectant binding protein)
firm5_3_OG0001663	firm5_3	Foragers	1.15179	0.00012207	0.000880782	M	Glycosyltransferase sugar-binding region containing DXD motif
firm5_3_OG0001664	firm5_3	Foragers	2.29919	0.00012207	0.000880782	G	Metalloenzyme superfamily
firm5_3_OG0001669	firm5_3	Foragers	1.12581	0.00012207	0.000880782	F	glutamine amidotransferase
firm5_3_OG0001677	firm5_4	Nurses	-1.95394	0.000305176	0.00196718
firm5_3_OG0001685	firm5_2	Foragers	1.13461	0.000305176	0.000803363	K	Participates in both the initiation and recycling phases of transcription. In the presence of the delta subunit, RNAP displays an increased specificity of transcription, a decreased affinity for nucleic acids, and an increased efficiency of RNA synthesis because of enhanced recycling
firm5_3_OG0001691	firm5_3	Foragers	1.1753	0.000183105	0.000908307	S	ABC transporter
firm5_3_OG0001695	firm5_3	Nurses	-1.09057	0.00836182	0.0108636		NA
firm5_3_OG0001701	firm5_3	Foragers	1.35443	0.000183105	0.000908307	S	ABC transporter, ATP-binding protein
firm5_3_OG0001704	firm5_3	Foragers	1.16944	0.00537109	0.00772534	S	Protein of unknown function (DUF1722)
firm5_3_OG0001704	firm5_4	Nurses	-2.38058	0.000305176	0.00196718	S	Protein of unknown function (DUF1722)
firm5_3_OG0001709	firm5_3	Foragers	2.26569	0.00012207	0.000880782	S	Phosphotriesterase family
firm5_3_OG0001711	firm5_1	Nurses	-1.69103	0.000183105	0.0212953	J	The globular domain of the protein is located near the polypeptide exit tunnel on the outside of the subunit, while an extended beta-hairpin is found that lines the wall of the exit tunnel in the center of the 70S ribosome
firm5_3_OG0001711	firm5_3	Foragers	1.09413	0.000183105	0.000908307	J	The globular domain of the protein is located near the polypeptide exit tunnel on the outside of the subunit, while an extended beta-hairpin is found that lines the wall of the exit tunnel in the center of the 70S ribosome
firm5_3_OG0001716	firm5_3	Foragers	1.3536	0.000183105	0.000908307	N	Uncharacterized conserved protein (DUF2075)
firm5_3_OG0001717	firm5_3	Foragers	1.15248	0.00152588	0.00305547	G	Psort location CytoplasmicMembrane, score 10.00
firm5_3_OG0001750	firm5_3	Foragers	1.73572	0.000183105	0.000908307	S	Protein of unknown function
firm5_3_OG0001751	firm5_3	Foragers	1.1205	0.0412598	0.0376408	V	Type II restriction enzyme, methylase subunits
firm5_3_OG0001753	firm5_3	Foragers	1.34052	0.0255737	0.0260834	GKT	phosphoenolpyruvate-dependent sugar phosphotransferase system, EIIA 2
firm5_3_OG0001785	firm5_1	Nurses	-1.78626	0.00012207	0.015289	J	RNaseP catalyzes the removal of the 5'-leader sequence from pre-tRNA to produce the mature 5'-terminus. It can also cleave other RNA substrates such as 4.5S RNA. The protein component plays an auxiliary but essential role in vivo by binding to the 5'-leader sequence and broadening the substrate specificity of the ribozyme
firm5_3_OG0001788	firm5_4	Nurses	-1.89119	0.000305176	0.00196718	L	The UvrABC repair system catalyzes the recognition and processing of DNA lesions. UvrA is an ATPase and a DNA-binding protein. A damage recognition complex composed of 2 UvrA and 2 UvrB subunits scans DNA for abnormalities. When the presence of a lesion has been verified by UvrB, the UvrA molecules dissociate
firm5_3_OG0001801	firm5_4	Nurses	-1.76331	0.00012207	0.00126149	K	Bacterial regulatory proteins, tetR family
firm5_3_OG0001812	firm5_3	Foragers	1.23028	0.000427246	0.00127744	F	Catalyzes the synthesis of GMP from XMP
firm5_3_OG0001814	firm5_3	Foragers	1.57107	0.000305176	0.00106575	L	Transposase
firm5_3_OG0001815	firm5_3	Foragers	1.64914	0.00671387	0.00924543	L	Belongs to the 'phage' integrase family
firm5_3_OG0001828	firm5_3	Foragers	1.31649	0.00671387	0.00924543		NA
firm5_3_OG0001847	firm5_3	Foragers	1.00378	0.00836182	0.0108636
firm5_3_OG0001856	firm5_3	Foragers	1.09823	0.0479126	0.0419985	V	Type I restriction modification DNA specificity domain
firm5_3_OG0001862	firm5_3	Foragers	1.27437	0.000427246	0.00127744	S	Fic/DOC family
firm5_3_OG0001870	firm5_3	Foragers	1.10371	0.000427246	0.00127744	F	Belongs to the phosphoglycerate kinase family
firm5_3_OG0001871	firm5_4	Nurses	-1.08432	0.00427246	0.0132142	S	ABC-2 family transporter protein
firm5_3_OG0001876	firm5_3	Foragers	1.28002	0.00012207	0.000880782	S	MazG-like family
firm5_3_OG0001893	firm5_3	Nurses	-2.92972	0.0142662	0.017062	E	cystathionine gamma-synthase activity
firm5_3_OG0001918	firm5_3	Foragers	1.31421	0.00671387	0.00924543	K	MerR HTH family regulatory protein
firm5_3_OG0001926	firm5_2	Foragers	1.80981	0.00152588	0.00246816	S	phage tail tape measure protein
firm5_3_OG0001928	firm5_3	Foragers	1.17629	0.0454588	0.0414282	K	AraC-like ligand binding domain
firm5_3_OG0001930	firm5_3	Foragers	1.30486	0.0206584	0.0228005	G	protein-N(PI)-phosphohistidine-sugar phosphotransferase activity
firm5_3_OG0001931	firm5_3	Foragers	1.30713	0.00836182	0.0108636	V	ABC transporter
firm5_3_OG0001948	firm5_3	Foragers	1.33458	0.00115967	0.00251855
firm5_3_OG0001952	firm5_3	Foragers	3.20821	0.0100578	0.0128256	V	HNH nucleases
firm5_3_OG0002056	firm5_4	Nurses	-1.29108	6.10352e-05	0.00098116	NU	Mycoplasma protein of unknown function, DUF285
firm5_3_OG0002057	firm5_3	Foragers	1.06378	0.00012207	0.000880782		NA
firm5_3_OG0002088	firm5_3	Nurses	-1.99016	0.0224943	0.0237758		NA
firm5_3_OG0002089	firm5_3	Nurses	-1.32846	0.0553589	0.0471068	S	Putative esterase
firm5_3_OG0002091	firm5_3	Foragers	2.2866	0.000427246	0.00127744		NA
firm5_3_OG0002093	firm5_3	Foragers	2.63476	0.0238241	0.025151	S	Domain of unknown function (DUF4393)
firm5_3_OG0002095	firm5_3	Foragers	2.02493	0.0190589	0.0210894		NA
firm5_3_OG0002096	firm5_3	Foragers	1.29127	0.00671387	0.00924543		NA
firm5_3_OG0002097	firm5_3	Nurses	-2.31417	0.0346106	0.0334635	G	PTS family porter, IIB component
firm5_3_OG0002123	firm5_3	Foragers	1.66113	0.000305176	0.00106575
firm5_3_OG0002125	firm5_3	Foragers	1.22711	0.00201416	0.00374145	S	Domain of unknown function (DUF1883)
firm5_3_OG0002149	firm5_3	Foragers	1.01295	0.000427246	0.00127744	K	Protein of unknown function (DUF4065)
firm5_3_OG0002151	firm5_3	Foragers	2.21732	0.00201416	0.00374145		NA
firm5_3_OG0002317	firm5_3	Nurses	-1.51055	0.00152588	0.00305547	K	helix_turn_helix, mercury resistance
firm5_3_OG0002318	firm5_3	Foragers	1.37721	0.0215454	0.0228005		NA
firm5_3_OG0002321	firm5_3	Foragers	2.23452	0.000305176	0.00106575	K	helix_turn_helix, mercury resistance
firm5_3_OG0002322	firm5_3	Nurses	-2.98741	0.0587074	0.0499076	K	TipAS antibiotic-recognition domain
firm5_4_OG0000004	firm5_4	Nurses	-1.01192	0.00152588	0.00579257		NA
firm5_4_OG0000005	firm5_3	Foragers	1.00413	0.000305176	0.00106575	L	COG2963 Transposase and inactivated derivatives
firm5_4_OG0000005	firm5_4	Nurses	-1.20504	6.10352e-05	0.00098116	L	COG2963 Transposase and inactivated derivatives
firm5_4_OG0000006	firm5_3	Foragers	2.17651	0.00012207	0.000880782	C	FMN_bind
firm5_4_OG0000020	firm5_2	Foragers	3.20411	0.000305176	0.000803363
firm5_4_OG0000024	firm5_4	Nurses	-1.0501	0.00152588	0.00579257	L	Belongs to the 'phage' integrase family
firm5_4_OG0000034	firm5_4	Nurses	-1.20871	0.00201416	0.00728512	S	Domain of unknown function (DUF771)
firm5_4_OG0000040	firm5_3	Foragers	3.52624	0.00152588	0.00305547	M	Membrane
firm5_4_OG0000045	firm5_4	Nurses	-1.16965	0.0180664	0.0381888	G	Class II Aldolase and Adducin N-terminal domain
firm5_4_OG0000047	firm5_2	Foragers	3.24657	0.00012207	0.000449003
firm5_4_OG0000048	firm5_2	Foragers	2.83918	0.000427246	0.00104767	K	COG0454 Histone acetyltransferase HPA2 and related acetyltransferases
firm5_4_OG0000051	firm5_3	Foragers	2.71978	0.00012207	0.000880782	S	Protein of unknown function (DUF1027)
firm5_4_OG0000054	firm5_3	Foragers	2.28414	0.000854492	0.00202723	K	PRD domain
firm5_4_OG0000056	firm5_2	Foragers	1.92988	0.00201416	0.00300458
firm5_4_OG0000075	firm5_2	Foragers	2.44794	0.000305176	0.000803363	D	recombinase XerD
firm5_4_OG0000086	firm5_2	Foragers	2.45745	0.000305176	0.000803363	D	Participates in chromosomal partition during cell division. May act via the formation of a condensin-like complex containing Smc and ScpB that pull DNA away from mid-cell into both cell halves
firm5_4_OG0000088	firm5_3	Foragers	2.08174	0.000183105	0.000908307	E	ABC transporter, ATP-binding protein
firm5_4_OG0000092	firm5_2	Foragers	1.69909	6.10352e-05	0.000300708	P	Phosphonate ABC transporter
firm5_4_OG0000111	firm5_3	Foragers	2.75295	0.00012207	0.000880782	L	ADP-ribose pyrophosphatase
firm5_4_OG0000119	firm5_2	Foragers	1.99763	6.10352e-05	0.000300708	P	Sodium:sulfate symporter transmembrane region
firm5_4_OG0000124	firm5_2	Foragers	1.67761	6.10352e-05	0.000300708	S	ABC transporter substrate-binding protein PnrA-like
firm5_4_OG0000133	firm5_2	Foragers	2.64219	0.00258448	0.00352355	J	ribosomal protein
firm5_4_OG0000158	firm5_2	Foragers	2.50964	0.000610352	0.00131109	D	Participates in chromosomal partition during cell division. May act via the formation of a condensin-like complex containing Smc and ScpA that pull DNA away from mid-cell into both cell halves
firm5_4_OG0000160	firm5_2	Foragers	1.71176	0.000183105	0.000575039	S	ABC transporter
firm5_4_OG0000161	firm5_4	Nurses	-1.12747	0.0124512	0.029003	K	DeoR C terminal sensor domain
firm5_4_OG0000163	firm5_2	Foragers	2.22853	0.0255737	0.0171029	K	Helix-turn-helix XRE-family like proteins
firm5_4_OG0000167	firm5_3	Foragers	1.85184	0.00012207	0.000880782	K	Transcriptional regulator
firm5_4_OG0000185	firm5_4	Nurses	-1.05297	0.00537109	0.0158588	L	Terminase small subunit
firm5_4_OG0000196	firm5_2	Foragers	2.14197	6.10352e-05	0.000300708	H	Belongs to the carbohydrate kinase PfkB family. LacC subfamily
firm5_4_OG0000209	firm5_2	Foragers	1.69849	6.10352e-05	0.000300708	J	An RNase that has 5'-3' exonuclease and possibly endonuclease activity. Involved in maturation of rRNA and in some organisms also mRNA maturation and or decay
firm5_4_OG0000213	firm5_2	Foragers	2.57594	0.000854492	0.00167475	G	PTS system glucitol/sorbitol-specific IIA component
firm5_4_OG0000213	firm5_3	Foragers	2.4738	0.00012207	0.000880782	G	PTS system glucitol/sorbitol-specific IIA component
firm5_4_OG0000215	firm5_2	Foragers	2.17161	6.10352e-05	0.000300708	S	Peptidase_C39 like family
firm5_4_OG0000222	firm5_2	Foragers	1.88411	0.000427246	0.00104767	K	helix_turn _helix lactose operon repressor
firm5_4_OG0000240	firm5_2	Foragers	2.64718	6.10352e-05	0.000300708	L	Belongs to the methyltransferase superfamily
firm5_4_OG0000261	firm5_4	Nurses	-1.52767	6.10352e-05	0.00098116	V	site-specific DNA-methyltransferase (adenine-specific) activity
firm5_4_OG0000303	firm5_4	Nurses	-1.50444	6.10352e-05	0.00098116		NA
firm5_4_OG0000305	firm5_2	Foragers	2.03172	6.10352e-05	0.000300708	S	ABC transporter
firm5_4_OG0000307	firm5_3	Foragers	2.55476	0.00012207	0.000880782	S	hydrolase
firm5_4_OG0000308	firm5_4	Nurses	-1.09765	0.00537109	0.0158588	S	Lysin motif
firm5_4_OG0000309	firm5_2	Foragers	2.16066	0.000305176	0.000803363	GK	ROK family
firm5_4_OG0000314	firm5_3	Foragers	1.00038	0.000183105	0.000908307	G	Class II Aldolase and Adducin N-terminal domain
firm5_4_OG0000320	firm5_2	Foragers	1.06569	0.00836182	0.00798746	L	Homeodomain-like domain
firm5_4_OG0000323	firm5_2	Foragers	1.80341	0.000183105	0.000575039
firm5_4_OG0000323	firm5_3	Foragers	2.46411	0.000183105	0.000908307
firm5_4_OG0000330	firm5_3	Foragers	1.59012	0.00115967	0.00251855		NA
firm5_4_OG0000339	firm5_4	Nurses	-1.29914	0.000610352	0.00301038
firm5_4_OG0000340	firm5_2	Foragers	2.54778	0.00012207	0.000449003	S	Putative amino acid metabolism
firm5_4_OG0000350	firm5_3	Foragers	2.1144	0.0102539	0.0128256	J	Interacts with and stabilizes bases of the 16S rRNA that are involved in tRNA selection in the A site and with the mRNA backbone. Located at the interface of the 30S and 50S subunits, it traverses the body of the 30S subunit contacting proteins on the other side and probably holding the rRNA structure together. The combined cluster of proteins S8, S12 and S17 appears to hold together the shoulder…
firm5_4_OG0000354	firm5_2	Foragers	2.22991	6.10352e-05	0.000300708	J	Involved in peptide bond synthesis. Stimulates efficient translation and peptide-bond synthesis on native or reconstituted 70S ribosomes in vitro. Probably functions indirectly by altering the affinity of the ribosome for aminoacyl-tRNA, thus increasing their reactivity as acceptors for peptidyl transferase
firm5_4_OG0000354	firm5_3	Foragers	2.5118	6.10352e-05	0.000880782	J	Involved in peptide bond synthesis. Stimulates efficient translation and peptide-bond synthesis on native or reconstituted 70S ribosomes in vitro. Probably functions indirectly by altering the affinity of the ribosome for aminoacyl-tRNA, thus increasing their reactivity as acceptors for peptidyl transferase
firm5_4_OG0000355	firm5_2	Foragers	2.5558	6.10352e-05	0.000300708	D	Sporulation initiation inhibitor
firm5_4_OG0000370	firm5_4	Nurses	-1.29121	0.00836182	0.0216891	L	UvrD/REP helicase N-terminal domain
firm5_4_OG0000372	firm5_3	Foragers	2.12188	0.000305176	0.00106575	V	ABC transporter
firm5_4_OG0000373	firm5_2	Foragers	1.24555	0.00201416	0.00300458	K	Acetyltransferase (GNAT) domain
firm5_4_OG0000377	firm5_2	Foragers	2.19542	0.00201416	0.00300458	E	Catalyzes the irreversible cleavage of the glycosidic bond in both 5'-methylthioadenosine (MTA) and S- adenosylhomocysteine (SAH AdoHcy) to adenine and the corresponding thioribose, 5'-methylthioribose and S-ribosylhomocysteine, respectively
firm5_4_OG0000378	firm5_3	Foragers	2.41882	0.000854492	0.00202723	K	Negative regulator of class I heat shock genes (grpE- dnaK-dnaJ and groELS operons). Prevents heat-shock induction of these operons
firm5_4_OG0000384	firm5_3	Foragers	3.45634	0.00012207	0.000880782
firm5_4_OG0000397	firm5_3	Foragers	1.27617	0.00115967	0.00251855
firm5_4_OG0000407	firm5_4	Nurses	-1.17897	0.0124512	0.029003
firm5_4_OG0000408	firm5_2	Foragers	1.94101	6.10352e-05	0.000300708	S	YqeY-like protein
firm5_4_OG0000408	firm5_3	Foragers	2.66268	0.000305176	0.00106575	S	YqeY-like protein
firm5_4_OG0000410	firm5_2	Foragers	1.33468	0.000183105	0.000575039	J	This is one of the proteins that binds and probably mediates the attachment of the 5S RNA into the large ribosomal subunit, where it forms part of the central protuberance
firm5_4_OG0000410	firm5_3	Foragers	1.27709	0.000610352	0.00164467	J	This is one of the proteins that binds and probably mediates the attachment of the 5S RNA into the large ribosomal subunit, where it forms part of the central protuberance
firm5_4_OG0000412	firm5_3	Foragers	2.09059	0.000854492	0.00202723
firm5_4_OG0000444	firm5_2	Foragers	2.43632	6.10352e-05	0.000300708	S	Helix-turn-helix domain
firm5_4_OG0000468	firm5_3	Foragers	2.07681	6.10352e-05	0.000880782	D	nuclear chromosome segregation
firm5_4_OG0000475	firm5_3	Foragers	1.28088	0.000854492	0.00202723	J	The globular domain of the protein is located near the polypeptide exit tunnel on the outside of the subunit, while an extended beta-hairpin is found that lines the wall of the exit tunnel in the center of the 70S ribosome
firm5_4_OG0000478	firm5_2	Foragers	2.34743	6.10352e-05	0.000300708	K	Participates in both transcription termination and antitermination
firm5_4_OG0000481	firm5_3	Foragers	1.08471	0.00335693	0.00543748	G	pfkB family carbohydrate kinase
firm5_4_OG0000485	firm5_3	Foragers	2.65835	0.000305176	0.00106575	K	Transcriptional regulatory protein, C terminal
firm5_4_OG0000490	firm5_2	Foragers	2.17974	6.10352e-05	0.000300708
firm5_4_OG0000493	firm5_3	Foragers	3.2231	0.00012207	0.000880782	D	Essential cell division protein that forms a contractile ring structure (Z ring) at the future cell division site. The regulation of the ring assembly controls the timing and the location of cell division. One of the functions of the FtsZ ring is to recruit other cell division proteins to the septum to produce a new cell wall between the dividing cells. Binds GTP and shows GTPase activity
firm5_4_OG0000502	firm5_2	Foragers	2.13825	6.10352e-05	0.000300708	J	Forms part of the ribosomal stalk which helps the ribosome interact with GTP-bound translation factors
firm5_4_OG0000502	firm5_3	Foragers	2.22777	0.00012207	0.000880782	J	Forms part of the ribosomal stalk which helps the ribosome interact with GTP-bound translation factors
firm5_4_OG0000504	firm5_2	Foragers	1.18148	0.000183105	0.000575039	H	Catalyzes the phosphorylation of the hydroxyl group of 4-methyl-5-beta-hydroxyethylthiazole (THZ)
firm5_4_OG0000517	firm5_4	Nurses	-1.21845	6.10352e-05	0.00098116	S	PRD domain
firm5_4_OG0000521	firm5_4	Nurses	-1.15015	0.00537109	0.0158588	S	Phage Mu protein F like protein
firm5_4_OG0000541	firm5_4	Foragers	1.19886	6.10352e-05	0.00098116	M	domain protein
firm5_4_OG0000546	firm5_2	Foragers	2.15463	6.10352e-05	0.000300708	J	Ribosomal protein L17
firm5_4_OG0000557	firm5_3	Foragers	2.12075	0.00152588	0.00305547	S	Binds to DNA and alters its conformation. May be involved in regulation of gene expression, nucleoid organization and DNA protection
firm5_4_OG0000564	firm5_2	Foragers	2.39241	6.10352e-05	0.000300708	J	Required for dimerization of active 70S ribosomes into 100S ribosomes in stationary phase
firm5_4_OG0000565	firm5_2	Foragers	2.06691	0.000183105	0.000575039	K	Belongs to the ParB family
firm5_4_OG0000572	firm5_3	Foragers	1.70627	0.00012207	0.000880782	J	Binds directly to 23S ribosomal RNA and is necessary for the in vitro assembly process of the 50S ribosomal subunit. It is not involved in the protein synthesizing functions of that subunit
firm5_4_OG0000593	firm5_4	Nurses	-1.14335	0.00671387	0.0185608
firm5_4_OG0000599	firm5_3	Foragers	1.07521	0.00537109	0.00772534
firm5_4_OG0000603	firm5_3	Foragers	1.99437	0.000183105	0.000908307	F	Involved in the biosynthesis of the central metabolite phospho-alpha-D-ribosyl-1-pyrophosphate (PRPP) via the transfer of pyrophosphoryl group from ATP to 1-hydroxyl of ribose-5-phosphate (Rib-5-P)
firm5_4_OG0000606	firm5_2	Foragers	1.81864	0.00262451	0.00352355	J	Belongs to the class IV-like SAM-binding methyltransferase superfamily. RNA methyltransferase TrmH family
firm5_4_OG0000612	firm5_3	Foragers	2.08308	6.10352e-05	0.000880782	J	ATPase that binds to both the 70S ribosome and the 50S ribosomal subunit in a nucleotide-independent manner
firm5_4_OG0000626	firm5_4	Nurses	-1.04736	0.0150757	0.0337287	S	Uncharacterized protein conserved in bacteria (DUF2213)
firm5_4_OG0000631	firm5_4	Nurses	-1.33536	0.0215454	0.0434951	G	Aldose 1-epimerase
firm5_4_OG0000642	firm5_4	Nurses	-1.59777	0.00152588	0.00579257
firm5_4_OG0000645	firm5_2	Foragers	1.98565	0.000305176	0.000803363	J	This protein binds to 23S rRNA in the presence of protein L20
firm5_4_OG0000645	firm5_3	Foragers	2.34599	0.00012207	0.000880782	J	This protein binds to 23S rRNA in the presence of protein L20
firm5_4_OG0000650	firm5_2	Foragers	1.86967	6.10352e-05	0.000300708	F	deoxynucleoside kinase
firm5_4_OG0000665	firm5_3	Foragers	1.79331	0.000183105	0.000908307	S	Colicin V production protein
firm5_4_OG0000671	firm5_4	Nurses	-1.50862	0.000427246	0.00241877	EP	Plasmid replication protein
firm5_4_OG0000682	firm5_4	Foragers	1.06502	0.00012207	0.00126149	G	Glycosyl hydrolases family 35
firm5_4_OG0000693	firm5_3	Foragers	1.39416	0.000183105	0.000908307	D	Cell division protein FtsL
firm5_4_OG0000695	firm5_4	Nurses	-1.48672	0.00201416	0.00728512	S	HicB_like antitoxin of bacterial toxin-antitoxin system
firm5_4_OG0000707	firm5_3	Foragers	2.44681	0.00012207	0.000880782	U	Branched-chain amino acid transport system / permease component
firm5_4_OG0000717	firm5_4	Nurses	-1.39243	0.000427246	0.00241877
firm5_4_OG0000727	firm5_2	Foragers	2.39564	6.10352e-05	0.000300708	S	Calcineurin-like phosphoesterase
firm5_4_OG0000743	firm5_4	Nurses	-1.13588	0.00836182	0.0216891	S	Terminase-like family
firm5_4_OG0000745	firm5_4	Nurses	-1.4394	0.0215454	0.0434951	H	Belongs to the carbohydrate kinase PfkB family. LacC subfamily
firm5_4_OG0000746	firm5_4	Nurses	-1.49787	0.0102539	0.0255289	C	Zinc-binding dehydrogenase
firm5_4_OG0000767	firm5_2	Foragers	2.05712	6.10352e-05	0.000300708	J	Removes the formyl group from the N-terminal Met of newly synthesized proteins. Requires at least a dipeptide for an efficient rate of reaction. N-terminal L-methionine is a prerequisite for activity but the enzyme has broad specificity at other positions
firm5_4_OG0000786	firm5_4	Foragers	1.36728	0.00012207	0.00126149		NA
firm5_4_OG0000790	firm5_3	Foragers	2.51308	0.00012207	0.000880782	F	Catalyzes the reversible phosphorylation of UMP to UDP
firm5_4_OG0000808	firm5_3	Foragers	2.36089	0.000305176	0.00106575	L	COG2963 Transposase and inactivated derivatives
firm5_4_OG0000814	firm5_3	Foragers	2.46007	6.10352e-05	0.000880782	C	Produces ATP from ADP in the presence of a proton gradient across the membrane
firm5_4_OG0000830	firm5_4	Foragers	1.67405	0.000305176	0.00196718		NA
firm5_4_OG0000831	firm5_4	Foragers	1.65742	0.000427246	0.00241877	M	Plasmid recombination enzyme
firm5_4_OG0000832	firm5_4	Foragers	1.54619	0.000427246	0.00241877	O	protein import
firm5_4_OG0000846	firm5_2	Foragers	2.18587	6.10352e-05	0.000300708	K	Helix-turn-helix domain
firm5_4_OG0000850	firm5_4	Foragers	1.26874	6.10352e-05	0.00098116
firm5_4_OG0000876	firm5_4	Nurses	-1.16866	0.000610352	0.00301038		NA
firm5_4_OG0000879	firm5_3	Foragers	2.38758	0.000183105	0.000908307	F	Catalyzes the deamination of adenosine to inosine at the wobble position 34 of tRNA(Arg2)
firm5_4_OG0000882	firm5_4	Nurses	-1.12617	6.10352e-05	0.00098116	K	Protein of unknown function (DUF4065)
firm5_4_OG0000889	firm5_4	Foragers	1.47436	0.000610352	0.00301038	K	Periplasmic binding proteins and sugar binding domain of LacI family
firm5_4_OG0000907	firm5_2	Foragers	1.41604	0.00262451	0.00352355	F	Essential for recycling GMP and indirectly, cGMP
firm5_4_OG0000909	firm5_4	Foragers	1.39303	0.00012207	0.00126149		NA
firm5_4_OG0000923	firm5_2	Foragers	2.18028	6.10352e-05	0.000300708	G	mannose-6-phosphate isomerase
firm5_4_OG0000927	firm5_4	Nurses	-1.49677	6.10352e-05	0.00098116		NA
firm5_4_OG0000930	firm5_4	Nurses	-1.46966	0.00012207	0.00126149	L	Type III restriction enzyme, res subunit
firm5_4_OG0000934	firm5_2	Foragers	1.83164	0.000305176	0.000803363	S	ATPases associated with a variety of cellular activities
firm5_4_OG0000935	firm5_2	Foragers	2.50595	6.10352e-05	0.000300708	S	AAA domain
firm5_4_OG0000936	firm5_4	Nurses	-1.36096	6.10352e-05	0.00098116	S	Siphovirus Gp157
firm5_4_OG0000959	firm5_2	Nurses	-1.22369	0.0180664	0.0133637	L	Primosomal protein DnaI
firm5_4_OG0000966	firm5_3	Foragers	2.23698	0.00201416	0.00374145	J	Responsible for the release of ribosomes from messenger RNA at the termination of protein biosynthesis. May increase the efficiency of translation by recycling ribosomes from one round of translation to another
firm5_4_OG0000972	firm5_4	Nurses	-1.7783	0.000610352	0.00301038		NA
firm5_4_OG0000973	firm5_4	Nurses	-1.77108	0.000854492	0.00382349	CO	Exopolysaccharide biosynthesis protein
firm5_4_OG0000981	firm5_2	Foragers	2.5893	0.000183105	0.000575039	L	Endonuclease that resolves Holliday junction intermediates in genetic recombination. Cleaves mobile four-strand junctions by introducing symmetrical nicks in paired strands. Promotes annealing of linear ssDNA with homologous dsDNA. Required for DNA repair, homologous recombination and chromosome segregation
firm5_4_OG0000981	firm5_3	Foragers	1.97651	0.00262451	0.00458271	L	Endonuclease that resolves Holliday junction intermediates in genetic recombination. Cleaves mobile four-strand junctions by introducing symmetrical nicks in paired strands. Promotes annealing of linear ssDNA with homologous dsDNA. Required for DNA repair, homologous recombination and chromosome segregation
firm5_4_OG0000982	firm5_3	Foragers	2.49628	0.000305176	0.00106575	L	May play a role in DNA repair. It seems to be involved in an RecBC-independent recombinational process of DNA repair. It may act with RecF and RecO
firm5_4_OG0000984	firm5_3	Foragers	1.93659	0.000427246	0.00127744	H	Flavin transferase that catalyzes the transfer of the FMN moiety of FAD and its covalent binding to the hydroxyl group of a threonine residue in a target flavoprotein
firm5_4_OG0000988	firm5_2	Foragers	1.19536	0.000427246	0.00104767	S	Asp23 family, cell envelope-related function
firm5_4_OG0000988	firm5_3	Foragers	2.47591	0.000183105	0.000908307	S	Asp23 family, cell envelope-related function
firm5_4_OG0000991	firm5_2	Foragers	1.27134	0.00012207	0.000449003
firm5_4_OG0000991	firm5_4	Nurses	-1.14301	0.00262451	0.00916188
firm5_4_OG0000992	firm5_3	Foragers	2.72664	0.00012207	0.000880782	J	RNaseP catalyzes the removal of the 5'-leader sequence from pre-tRNA to produce the mature 5'-terminus. It can also cleave other RNA substrates such as 4.5S RNA. The protein component plays an auxiliary but essential role in vivo by binding to the 5'-leader sequence and broadening the substrate specificity of the ribozyme
firm5_4_OG0001000	firm5_2	Foragers	2.26508	6.10352e-05	0.000300708	S	S1 domain
firm5_4_OG0001008	firm5_4	Nurses	-1.04335	6.10352e-05	0.00098116
firm5_4_OG0001021	firm5_3	Foragers	1.47906	0.0180664	0.0200166	G	PTS system sorbose subfamily IIB component
firm5_4_OG0001023	firm5_4	Foragers	1.57086	0.000610352	0.00301038	G	PTS system mannose/fructose/sorbose family IID component
firm5_4_OG0001024	firm5_4	Foragers	1.31001	0.00537109	0.0158588	G	PTS system sorbose subfamily IIB component
firm5_4_OG0001033	firm5_3	Foragers	2.37951	0.000427246	0.00127744	G	phosphoenolpyruvate-dependent sugar phosphotransferase system
firm5_4_OG0001047	firm5_3	Foragers	2.47315	0.000305176	0.00106575	J	This is 1 of the proteins that binds and probably mediates the attachment of the 5S RNA into the large ribosomal subunit, where it forms part of the central protuberance. In the 70S ribosome it contacts protein S13 of the 30S subunit (bridge B1b), connecting the 2 subunits
firm5_4_OG0001048	firm5_2	Foragers	1.43	0.00012207	0.000449003	C	nitroreductase
firm5_4_OG0001048	firm5_3	Foragers	1.55748	0.00012207	0.000880782	C	nitroreductase
firm5_4_OG0001053	firm5_4	Foragers	1.22731	0.000427246	0.00241877
firm5_4_OG0001056	firm5_2	Foragers	1.90074	0.00115967	0.00206899
firm5_4_OG0001063	firm5_3	Foragers	2.5773	0.00012207	0.000880782	J	Ribosomal protein S1
firm5_4_OG0001078	firm5_4	Foragers	1.90727	0.000427246	0.00241877	S	FtsX-like permease family
firm5_4_OG0001098	firm5_2	Foragers	1.38429	0.00012207	0.000449003	C	FMN_bind
firm5_4_OG0001119	firm5_3	Foragers	2.68616	0.00012207	0.000880782	F	Phosphorylation of dTMP to form dTDP in both de novo and salvage pathways of dTTP synthesis
firm5_4_OG0001121	firm5_2	Foragers	1.74148	0.000305176	0.000803363	S	TPM domain
firm5_4_OG0001130	firm5_4	Nurses	-1.13663	0.00671387	0.0185608	S	Protein of unknown function (DUF1073)
firm5_4_OG0001135	firm5_4	Foragers	1.2994	0.00427246	0.0132142	G	PTS system sorbose-specific iic component
firm5_4_OG0001139	firm5_4	Foragers	1.59272	0.000305176	0.00196718		NA
firm5_4_OG0001150	firm5_2	Foragers	1.67511	6.10352e-05	0.000300708
firm5_4_OG0001151	firm5_2	Foragers	2.28052	0.000183105	0.000575039	F	Catalyzes the conversion of uracil and 5-phospho-alpha- D-ribose 1-diphosphate (PRPP) to UMP and diphosphate
firm5_4_OG0001153	firm5_4	Nurses	-1.00389	0.000610352	0.00301038
firm5_4_OG0001156	firm5_3	Foragers	1.6049	0.00641963	0.00921828
firm5_4_OG0001159	firm5_2	Foragers	1.52849	0.00537109	0.00586259	K	Modulates transcription in response to changes in cellular NADH NAD( ) redox state
firm5_4_OG0001180	firm5_3	Foragers	1.7427	0.00012207	0.000880782	L	oxidized base lesion DNA N-glycosylase activity
firm5_4_OG0001184	firm5_4	Foragers	1.91947	6.10352e-05	0.00098116
firm5_4_OG0001217	firm5_2	Foragers	1.62508	0.000183105	0.000575039	K	Belongs to the sigma-70 factor family
firm5_4_OG0001226	firm5_2	Foragers	1.75357	6.10352e-05	0.000300708	S	ECF transporter, substrate-specific component
firm5_4_OG0001226	firm5_3	Foragers	2.27956	6.10352e-05	0.000880782	S	ECF transporter, substrate-specific component
firm5_4_OG0001247	firm5_3	Foragers	2.42017	0.00012207	0.000880782	I	Dehydrogenase
firm5_4_OG0001253	firm5_2	Foragers	2.27808	0.000305176	0.000803363	D	Involved in protein export. Acts as a chaperone by maintaining the newly synthesized protein in an open conformation. Functions as a peptidyl-prolyl cis-trans isomerase
firm5_4_OG0001261	firm5_4	Nurses	-1.09249	0.00012207	0.00126149	K	Putative DNA-binding domain
firm5_4_OG0001268	firm5_3	Foragers	1.85162	0.0102539	0.0128256	G	PTS system fructose IIA component
firm5_4_OG0001271	firm5_4	Foragers	1.03368	0.00115967	0.0047785
firm5_4_OG0001275	firm5_2	Foragers	1.61429	0.00012207	0.000449003	C	Domain of unknown function (DUF4931)
firm5_4_OG0001284	firm5_2	Foragers	1.17265	0.00012207	0.000449003	J	Binds to 23S rRNA. Forms part of two intersubunit bridges in the 70S ribosome
firm5_4_OG0001289	firm5_2	Foragers	1.12057	0.0180664	0.0133637
firm5_4_OG0001290	firm5_4	Foragers	1.14034	0.000427246	0.00241877		NA
firm5_4_OG0001299	firm5_2	Foragers	1.11701	0.00012207	0.000449003	S	AI-2E family transporter
firm5_4_OG0001303	firm5_4	Nurses	-1.09119	0.00012207	0.00126149
firm5_4_OG0001304	firm5_4	Nurses	-1.07268	0.0255737	0.0488264		NA
firm5_4_OG0001307	firm5_2	Foragers	2.6176	6.10352e-05	0.000300708	K	DeoR C terminal sensor domain
firm5_4_OG0001317	firm5_2	Foragers	1.29924	0.0479126	0.0271701	V	Type I restriction modification DNA specificity domain
firm5_4_OG0001323	firm5_4	Nurses	-1.05643	0.0102539	0.0255289	K	Conserved phage C-terminus (Phg_2220_C)
firm5_4_OG0001331	firm5_3	Foragers	2.5034	0.000183105	0.000908307	G	PTS system sorbose-specific iic component
firm5_4_OG0001336	firm5_3	Foragers	2.47597	6.10352e-05	0.000880782	J	Methyltransferase
firm5_4_OG0001348	firm5_3	Foragers	1.09198	0.00201416	0.00374145	C	Component of the F(0) channel, it forms part of the peripheral stalk, linking F(1) to F(0)
firm5_4_OG0001355	firm5_4	Nurses	-1.04237	0.000183105	0.00154819	V	type I restriction modification DNA specificity domain
firm5_4_OG0001374	firm5_4	Nurses	-1.46809	0.0124512	0.029003
firm5_4_OG0001388	firm5_4	Nurses	-1.55054	0.00115967	0.0047785		NA
firm5_4_OG0001393	firm5_3	Foragers	1.91127	0.000183105	0.000908307	S	Iron-sulphur cluster biosynthesis
firm5_4_OG0001395	firm5_3	Foragers	2.42702	0.000305176	0.00106575	G	PTS system mannose/fructose/sorbose family IID component
firm5_4_OG0001398	firm5_4	Nurses	-1.02486	0.00115967	0.0047785	S	Protein of unknown function (DUF3021)
firm5_4_OG0001408	firm5_2	Foragers	1.72867	0.000183105	0.000575039	S	SdpI/YhfL protein family
firm5_4_OG0001410	firm5_2	Foragers	1.856	0.00012207	0.000449003	O	ATP binding to DnaK triggers the release of the substrate protein, thus completing the reaction cycle. Several rounds of ATP-dependent interactions between DnaJ, DnaK and GrpE are required for fully efficient folding. Also involved, together with DnaK and GrpE, in the DNA replication of plasmids through activation of initiation proteins
firm5_4_OG0001419	firm5_2	Foragers	1.77101	0.000305176	0.000803363	G	system, mannose fructose sorbose family IID component
firm5_4_OG0001422	firm5_2	Foragers	2.11701	0.000305176	0.000803363	E	Belongs to the SOS response-associated peptidase family
firm5_4_OG0001433	firm5_4	Foragers	1.0648	0.00012207	0.00126149	G	Belongs to the glycosyl hydrolase 31 family
firm5_4_OG0001435	firm5_2	Foragers	2.24151	6.10352e-05	0.000300708	C	Produces ATP from ADP in the presence of a proton gradient across the membrane. The catalytic sites are hosted primarily by the beta subunits
firm5_4_OG0001443	firm5_2	Foragers	2.38284	6.10352e-05	0.000300708	I	alpha/beta hydrolase fold
firm5_4_OG0001445	firm5_4	Nurses	-1.63652	0.00115967	0.0047785	L	AAA domain, putative AbiEii toxin, Type IV TA system
firm5_4_OG0001449	firm4_2	Nurses	-1.56743	6.10352e-05	0.0135847	K	LytTr DNA-binding domain
firm5_4_OG0001449	firm5_2	Foragers	1.22979	0.00427246	0.00498784	K	LytTr DNA-binding domain
firm5_4_OG0001449	firm5_3	Foragers	1.50955	0.000183105	0.000908307	K	LytTr DNA-binding domain
firm5_4_OG0001470	firm5_4	Nurses	-1.66301	0.000854492	0.00382349
firm5_4_OG0001471	firm5_4	Foragers	1.01237	0.0180664	0.0381888		NA
firm5_4_OG0001472	firm5_3	Foragers	1.89916	0.000183105	0.000908307	J	This protein promotes the GTP-dependent binding of aminoacyl-tRNA to the A-site of ribosomes during protein biosynthesis
firm5_4_OG0001482	firm5_2	Foragers	1.00835	0.00262451	0.00352355	L	restriction endonuclease
firm5_4_OG0001484	firm5_2	Foragers	1.37409	6.10352e-05	0.000300708	P	Belongs to the ABC transporter superfamily
firm5_4_OG0001485	firm5_2	Foragers	1.96114	0.000427246	0.00104767	J	IF-3 binds to the 30S ribosomal subunit and shifts the equilibrum between 70S ribosomes and their 50S and 30S subunits in favor of the free subunits, thus enhancing the availability of 30S subunits on which protein synthesis initiation begins
firm5_4_OG0001485	firm5_3	Foragers	2.30851	0.000183105	0.000908307	J	IF-3 binds to the 30S ribosomal subunit and shifts the equilibrum between 70S ribosomes and their 50S and 30S subunits in favor of the free subunits, thus enhancing the availability of 30S subunits on which protein synthesis initiation begins
firm5_4_OG0001506	firm5_4	Foragers	1.4656	0.00012207	0.00126149		NA
firm5_4_OG0001507	firm5_2	Foragers	1.68902	6.10352e-05	0.000300708	G	Belongs to the glyceraldehyde-3-phosphate dehydrogenase family
firm5_4_OG0001513	firm5_2	Foragers	1.63689	0.0143539	0.0119763	J	Belongs to the universal ribosomal protein uS9 family
firm5_4_OG0001529	firm5_3	Foragers	2.23807	6.10352e-05	0.000880782	S	(CBS) domain
firm5_4_OG0001531	firm5_3	Foragers	2.46325	0.000305176	0.00106575	G	UDP-glucose--hexose-1-phosphate uridylyltransferase
firm5_4_OG0001536	firm5_2	Foragers	1.68247	0.00115967	0.00206899	J	This protein is located at the 30S-50S ribosomal subunit interface and may play a role in the structure and function of the aminoacyl-tRNA binding site
firm5_4_OG0001537	firm5_2	Foragers	1.87426	0.000305176	0.000803363	J	One of the primary rRNA binding proteins, it binds directly to 16S rRNA where it nucleates assembly of the body of the 30S subunit
firm5_4_OG0001537	firm5_3	Foragers	2.46841	0.000305176	0.00106575	J	One of the primary rRNA binding proteins, it binds directly to 16S rRNA where it nucleates assembly of the body of the 30S subunit
firm5_4_OG0001541	firm5_2	Foragers	1.8753	0.00335693	0.00419244	S	Flavodoxin-like fold
firm5_4_OG0001546	firm5_2	Foragers	2.15804	6.10352e-05	0.000300708	S	DNA primase
firm5_4_OG0001551	firm5_2	Foragers	1.67665	6.10352e-05	0.000300708	J	Belongs to the class-I aminoacyl-tRNA synthetase family
firm5_4_OG0001562	firm5_2	Foragers	2.34634	6.10352e-05	0.000300708	V	Beta-lactamase
firm5_4_OG0001570	firm5_3	Foragers	1.4257	0.00012207	0.000880782	K	Sigma factors are initiation factors that promote the attachment of RNA polymerase to specific initiation sites and are then released. This sigma factor is the primary sigma factor during exponential growth
firm5_4_OG0001577	firm5_2	Foragers	1.70321	6.10352e-05	0.000300708	J	Forms part of the ribosomal stalk, playing a central role in the interaction of the ribosome with GTP-bound translation factors
firm5_4_OG0001577	firm5_3	Foragers	2.26049	0.000305176	0.00106575	J	Forms part of the ribosomal stalk, playing a central role in the interaction of the ribosome with GTP-bound translation factors
firm5_4_OG0001581	firm5_2	Foragers	1.62811	0.00012207	0.000449003	E	Creatinase/Prolidase N-terminal domain
firm5_4_OG0001581	firm5_3	Foragers	1.87599	0.00012207	0.000880782	E	Creatinase/Prolidase N-terminal domain
firm5_4_OG0001587	firm5_2	Foragers	2.5135	0.00012207	0.000449003	S	Aldo keto reductase
firm5_4_OG0001615	firm5_3	Foragers	2.18154	0.000183105	0.000908307	E	Specifically catalyzes the decarboxylation of meso- diaminopimelate (meso-DAP) to L-lysine
firm5_4_OG0001619	firm5_3	Foragers	1.27653	0.000427246	0.00127744	O	Universal bacterial protein YeaZ
firm5_4_OG0001620	firm5_4	Foragers	1.52778	0.000427246	0.00241877		NA
firm5_4_OG0001628	firm5_2	Foragers	1.44259	0.00012207	0.000449003	G	Belongs to the pyruvate kinase family
firm5_4_OG0001629	firm5_4	Nurses	-1.04242	0.000305176	0.00196718	L	Helix-turn-helix domain
firm5_4_OG0001649	firm5_4	Nurses	-1.97895	0.00262451	0.00916188	S	Protein of unknown function (DUF4065)
firm5_4_OG0001662	firm5_4	Nurses	-1.50568	0.0215454	0.0434951
firm5_4_OG0001685	firm5_2	Foragers	1.71281	6.10352e-05	0.000300708	J	Binds the lower part of the 30S subunit head. Binds mRNA in the 70S ribosome, positioning it for translation
firm5_4_OG0001727	firm5_2	Foragers	1.98619	6.10352e-05	0.000300708	S	Endoribonuclease that initiates mRNA decay
firm5_4_OG0001758	firm5_2	Foragers	1.98819	6.10352e-05	0.000300708	F	aspartate--ammonia ligase
firm5_4_OG0001770	firm5_2	Foragers	1.58461	0.000183105	0.000575039	S	glutamine amidotransferase
firm5_4_OG0001774	firm5_2	Foragers	1.94193	0.00012207	0.000449003	V	LD-carboxypeptidase
firm5_4_OG0001783	firm5_4	Nurses	-1.04149	6.10352e-05	0.00098116
firm5_4_OG0001786	firm5_3	Foragers	1.31625	0.000183105	0.000908307	M	Belongs to the NAD(P)-dependent epimerase dehydratase family
firm5_4_OG0001829	firm5_4	Nurses	-1.50838	6.10352e-05	0.00098116
firm5_4_OG0001837	firm5_2	Foragers	2.05702	6.10352e-05	0.000300708	K	Putative sugar-binding domain
firm5_4_OG0001842	firm5_2	Foragers	1.91564	6.10352e-05	0.000300708	K	Participates in both the initiation and recycling phases of transcription. In the presence of the delta subunit, RNAP displays an increased specificity of transcription, a decreased affinity for nucleic acids, and an increased efficiency of RNA synthesis because of enhanced recycling
firm5_4_OG0001843	firm5_4	Nurses	-1.88328	0.00115967	0.0047785
firm5_4_OG0001844	firm5_2	Foragers	2.02276	0.000305176	0.000803363	J	Catalyzes the attachment of threonine to tRNA(Thr) in a two-step reaction L-threonine is first activated by ATP to form Thr-AMP and then transferred to the acceptor end of tRNA(Thr)
firm5_4_OG0001848	firm5_4	Nurses	-2.3562	0.00115967	0.0047785		NA
firm5_4_OG0001856	firm5_2	Foragers	1.89227	6.10352e-05	0.000300708	E	Branched-chain amino acid aminotransferase
firm5_4_OG0001892	firm5_3	Foragers	2.15372	0.000427246	0.00127744	E	Branched-chain amino acid transport system / permease component
firm5_4_OG0001902	firm5_4	Nurses	-1.46125	0.00012207	0.00126149
firm5_4_OG0001904	firm5_4	Nurses	-1.48763	6.10352e-05	0.00098116	L	Belongs to the 'phage' integrase family
firm5_4_OG0001914	firm5_4	Nurses	-2.23192	0.00335693	0.0109004
firm5_4_OG0001919	firm5_4	Nurses	-1.06799	0.00671387	0.0185608	G	Orotidine 5'-phosphate decarboxylase / HUMPS family
firm5_4_OG0001922	firm5_4	Nurses	-2.25857	0.0124512	0.029003
firm5_4_OG0001926	firm5_2	Foragers	1.72993	6.10352e-05	0.000300708	J	Forms part of the ribosomal stalk which helps the ribosome interact with GTP-bound translation factors. Is thus essential for accurate translation
firm5_4_OG0001929	firm5_4	Nurses	-1.09201	6.10352e-05	0.00098116	S	ABC transporter, ATP-binding protein
firm5_4_OG0001932	firm5_2	Foragers	2.02328	6.10352e-05	0.000300708	G	transmembrane transporter activity
firm5_4_OG0001934	firm5_1	Foragers	1.42914	6.10352e-05	0.0124223	J	This protein is one of the early assembly proteins of the 50S ribosomal subunit, although it is not seen to bind rRNA by itself. It is important during the early stages of 50S assembly
firm5_4_OG0001942	firm5_4	Nurses	-1.23009	0.000305176	0.00196718	S	Peptidase_C39 like family
firm5_4_OG0001955	firm5_4	Nurses	-1.45656	0.000610352	0.00301038		NA
firm5_4_OG0001967	firm5_4	Nurses	-1.36714	0.00115967	0.0047785		NA
firm5_4_OG0001971	firm5_2	Foragers	1.09477	0.00152588	0.00246816	M	domain, Protein
firm5_4_OG0002000	firm5_4	Nurses	-1.24284	6.10352e-05	0.00098116
firm5_4_OG0002002	firm5_4	Nurses	-1.15528	0.000610352	0.00301038	V	Type II restriction enzyme, methylase subunits
firm5_4_OG0002004	firm5_4	Nurses	-1.10566	0.00152588	0.00579257	K	Helix-turn-helix XRE-family like proteins
firm5_4_OG0002010	firm5_4	Nurses	-1.33665	6.10352e-05	0.00098116	G	Transmembrane secretion effector
firm5_4_OG0002013	firm5_4	Nurses	-1.24782	6.10352e-05	0.00098116	V	Subunit R is required for both nuclease and ATPase activities, but not for modification
firm5_4_OG0002019	firm5_3	Foragers	1.58157	0.00671387	0.00924543	L	Helicase C-terminal domain protein
firm5_4_OG0002019	firm5_4	Nurses	-1.26592	0.0124512	0.029003	L	Helicase C-terminal domain protein
firm5_4_OG0002022	firm5_4	Nurses	-1.82429	0.00012207	0.00126149		NA
firm5_4_OG0002029	firm5_2	Foragers	1.34731	6.10352e-05	0.000300708	K	acetyltransferase
firm5_4_OG0002033	firm5_4	Nurses	-1.01128	0.0180664	0.0381888	S	Hypothetical protein (DUF2513)
firm5_4_OG0002036	firm5_4	Foragers	1.13302	0.0180664	0.0381888	S	Psort location Cytoplasmic, score
firm5_4_OG0002037	firm5_4	Nurses	-2.0879	0.0124512	0.029003	G	PTS system sorbose subfamily IIB component
firm5_4_OG0002186	firm5_4	Nurses	-1.72405	0.0120369	0.029003	S	Bacteriophage HK97-gp10, putative tail-component
firm5_4_OG0002205	firm5_3	Foragers	1.26271	0.000610352	0.00164467	G	beta-galactosidase activity
firm5_4_OG0002205	firm5_4	Nurses	-1.07511	0.00012207	0.00126149	G	beta-galactosidase activity
firm5_4_OG0002210	firm5_4	Nurses	-1.39378	6.10352e-05	0.00098116	S	Bacterial toxin of type II toxin-antitoxin system, YafQ
firm5_4_OG0002218	firm5_4	Nurses	-1.10765	6.10352e-05	0.00098116	O	Belongs to the peptidase S8 family
firm5_4_OG0002242	firm5_4	Nurses	-5.40417	0.00915169	0.0236907
firm5_4_OG0002245	firm5_4	Nurses	-1.05388	0.000427246	0.00241877		NA
firm5_4_OG0002271	firm5_4	Foragers	2.08636	0.000305176	0.00196718	E	ABC transporter substrate-binding protein
firm5_4_OG0002273	firm5_4	Nurses	-1.0209	0.00012207	0.00126149	C	FMN_bind
firm5_4_OG0002324	firm5_3	Foragers	1.12019	0.000610352	0.00164467		NA
firm5_4_OG0002324	firm5_4	Nurses	-1.32948	6.10352e-05	0.00098116		NA
firm5_7_OG0000034	firm5_4	Nurses	-1.25594	6.10352e-05	0.00098116	L	Helix-turn-helix domain
firm5_bombus_2_OG0000016	firm5_3	Foragers	1.46357	6.10352e-05	0.000880782		NA
firm5_bombus_2_OG0000019	firm4_1	Foragers	2.41149	0.00012207	0.0104815
fper_1_OG0000000	gilli_1	Foragers	1.68924	0.00262451	0.0318842
fper_1_OG0001758	gilli_1	Foragers	1.43648	0.00262451	0.0318842	S	AIPR protein
fper_1_OG0001948	fper_1	Nurses	-1.30372	0.00152588	0.0379983	S	Domain of unknown function (DUF4145)
fper_1_OG0001989	fper_1	Nurses	-1.48154	0.000854492	0.0283721	U	Large exoproteins involved in heme utilization or adhesion
fper_1_OG0001994	gilli_1	Foragers	1.15245	0.00115967	0.0211898	J	Binds to 23S rRNA. Forms part of two intersubunit bridges in the 70S ribosome
fper_1_OG0001999	fper_1	Nurses	-1.10035	6.10352e-05	0.00607973
fper_1_OG0002066	fper_1	Nurses	-1.21324	0.00152588	0.0379983
fper_1_OG0002084	gilli_1	Foragers	1.37696	0.000183105	0.0077647		NA
fper_1_OG0002096	fper_1	Nurses	-1.10864	0.000305176	0.0139669	U	Large exoproteins involved in heme utilization or adhesion
gilli_1_OG0000011	gilli_1	Foragers	1.27796	0.00012207	0.00609673	M	self proteolysis
gilli_1_OG0000067	gilli_2	Nurses	-1.1923	0.0102539	0.022165	K	sequence-specific DNA binding
gilli_1_OG0000211	gilli_2	Nurses	-1.10974	0.00152588	0.00697608	O	COG0790 FOG TPR repeat, SEL1 subfamily
gilli_1_OG0000367	fper_1	Nurses	-1.7083	0.000854492	0.0283721	S	Psort location Cytoplasmic, score 8.96
gilli_1_OG0000431	fper_1	Nurses	-1.80908	0.000183105	0.0100021	J	Removes the 2'-phosphate from RNA via an intermediate in which the phosphate is ADP-ribosylated by NAD followed by a presumed transesterification to release the RNA and generate ADP- ribose 1''-2''-cyclic phosphate (APPR P). May function as an ADP- ribosylase
gilli_1_OG0000590	fper_1	Nurses	-1.37821	0.000854492	0.0283721	J	Catalyzes the attachment of serine to tRNA(Ser). Is also able to aminoacylate tRNA(Sec) with serine, to form the misacylated tRNA L-seryl-tRNA(Sec), which will be further converted into selenocysteinyl-tRNA(Sec)
gilli_1_OG0000591	fper_1	Nurses	-1.83488	6.10352e-05	0.00607973	S	RarD protein
gilli_1_OG0000603	fper_1	Nurses	-1.21875	6.10352e-05	0.00607973	C	Activation of pyruvate formate-lyase under anaerobic conditions by generation of an organic free radical, using S- adenosylmethionine and reduced flavodoxin as cosubstrates to produce 5'-deoxy-adenosine
gilli_1_OG0000879	gilli_1	Foragers	1.18076	0.000427246	0.0123107
gilli_1_OG0001033	gilli_2	Foragers	1.07388	0.0124512	0.0251659	M	Belongs to the membrane fusion protein (MFP) (TC 8.A.1) family
gilli_1_OG0001060	fper_1	Nurses	-1.28249	6.10352e-05	0.00607973	O	Heat shock 70 kDa protein
gilli_1_OG0001168	fper_1	Nurses	-1.23458	0.00115967	0.0316734	J	One of the proteins that surrounds the polypeptide exit tunnel on the outside of the subunit
gilli_1_OG0001179	gilli_1	Foragers	1.04306	0.000183105	0.0077647
gilli_1_OG0001181	gilli_1	Foragers	1.08953	0.000305176	0.0107169		NA
gilli_1_OG0001329	gilli_1	Foragers	1.22954	0.000183105	0.0077647
gilli_1_OG0001444	gilli_1	Foragers	1.75452	0.00012207	0.00609673	L	Radical SAM
gilli_1_OG0001536	gilli_1	Foragers	1.14398	6.10352e-05	0.00442504	S	Cysteine-rich CPCC
gilli_1_OG0001547	gilli_2	Nurses	-1.22381	0.000427246	0.00330478		NA
gilli_1_OG0001569	fper_1	Nurses	-1.02584	6.10352e-05	0.00607973	J	Located on the platform of the 30S subunit, it bridges several disparate RNA helices of the 16S rRNA. Forms part of the Shine-Dalgarno cleft in the 70S ribosome
gilli_1_OG0001710	gilli_2	Nurses	-1.3589	0.000183105	0.00214772	P	zinc-ribbon family
gilli_1_OG0001837	fper_1	Nurses	-1.09662	6.10352e-05	0.00607973	J	Catalyzes the GTP-dependent ribosomal translocation step during translation elongation. During this step, the ribosome changes from the pre-translocational (PRE) to the post- translocational (POST) state as the newly formed A-site-bound peptidyl-tRNA and P-site-bound deacylated tRNA move to the P and E sites, respectively. Catalyzes the coordinated movement of the two tRNA molecules, the mRNA and…
gilli_1_OG0001888	gilli_1	Foragers	1.46249	0.00152588	0.0239819
gilli_1_OG0001910	snod_1	Nurses	-1.11711	0.00201416	0.0155206	C	NADH dehydrogenase
gilli_1_OG0001928	fper_1	Nurses	-1.10167	6.10352e-05	0.00607973	C	formate acetyltransferase
gilli_1_OG0002226	gilli_1	Foragers	1.97108	0.00012207	0.00609673
gilli_1_OG0002260	fper_1	Nurses	-1.58063	6.10352e-05	0.00607973	J	Catalyzes the attachment of alanine to tRNA(Ala) in a two-step reaction alanine is first activated by ATP to form Ala- AMP and then transferred to the acceptor end of tRNA(Ala). Also edits incorrectly charged Ser-tRNA(Ala) and Gly-tRNA(Ala) via its editing domain
gilli_1_OG0002327	gilli_2	Foragers	1.48223	0.0255737	0.0410265	S	ORF located using Glimmer RBSfinder
gilli_1_OG0002396	gilli_1	Foragers	1.25106	0.00012207	0.00609673
gilli_1_OG0002495	gilli_1	Foragers	1.54923	0.00262451	0.0318842		NA
gilli_1_OG0002499	fper_1	Nurses	-1.08584	6.10352e-05	0.00607973	J	One of the primary rRNA binding proteins, it binds directly to 16S rRNA where it nucleates assembly of the head domain of the 30S subunit. Is located at the subunit interface close to the decoding center, probably blocks exit of the E-site tRNA
gilli_1_OG0002505	fper_1	Nurses	-1.4113	6.10352e-05	0.00607973	J	thus facilitating recognition of the initiation point. It is needed to translate mRNA with a short Shine-Dalgarno (SD) purine-rich sequence
gilli_1_OG0002516	gilli_1	Foragers	3.1101	6.10352e-05	0.00442504	UW	nuclease activity
gilli_1_OG0002529	gilli_1	Foragers	1.18383	6.10352e-05	0.00442504		NA
gilli_1_OG0002585	gilli_1	Foragers	1.06455	0.00012207	0.00609673	S	Belongs to the RtcB family
gilli_1_OG0002611	gilli_1	Foragers	1.02422	0.00427246	0.0401772
gilli_1_OG0002637	fper_1	Nurses	-1.09044	0.000854492	0.0283721
gilli_1_OG0002881	gilli_2	Nurses	-1.40484	0.00427246	0.0126319	S	NinB protein
gilli_1_OG0002889	gilli_1	Foragers	1.05821	0.00012207	0.00609673
gilli_1_OG0002905	gilli_1	Foragers	1.2787	0.00012207	0.00609673	S	Toxin SymE, type I toxin-antitoxin system
gilli_1_OG0002913	gilli_1	Foragers	1.01963	0.00537109	0.0453816	KT	Belongs to the MT-A70-like family
gilli_1_OG0002942	gilli_1	Foragers	1.41328	0.00427246	0.0401772	L	Belongs to the N(4) N(6)-methyltransferase family
gilli_1_OG0002997	gilli_1	Foragers	1.17463	0.00115967	0.0211898	E	Glyoxalase-like domain
gilli_1_OG0002999	gilli_1	Foragers	1.05135	0.00262451	0.0318842
gilli_1_OG0003020	snod_1	Nurses	-1.55781	0.000854492	0.00883136
gilli_1_OG0003041	gilli_1	Foragers	2.27808	0.000305176	0.0107169	S	Immunity protein 52
gilli_1_OG0003071	fper_1	Nurses	-1.03609	0.000183105	0.0100021	H	coenzyme F390 synthetase
gilli_1_OG0003075	gilli_1	Foragers	1.07219	6.10352e-05	0.00442504		NA
gilli_1_OG0003092	gilli_1	Foragers	1.0907	0.00335693	0.0362726	S	Psort location Cytoplasmic, score 8.96
gilli_1_OG0003103	gilli_1	Foragers	2.72362	6.10352e-05	0.00442504	S	Toxin SymE, type I toxin-antitoxin system
gilli_1_OG0003124	gilli_1	Foragers	1.46519	0.00537109	0.0453816	S	Mu-like prophage FluMu protein gp28
gilli_1_OG0003136	gilli_1	Foragers	1.63196	6.10352e-05	0.00442504	M	self proteolysis
gilli_1_OG0003240	gilli_1	Foragers	2.02563	0.00335693	0.0362726
gilli_1_OG0003249	gilli_1	Foragers	1.0093	0.00537109	0.0453816	O	COG0826 Collagenase and related proteases
gilli_1_OG0003280	gilli_1	Foragers	1.58703	0.00152588	0.0239819	L	Histidine kinase-, DNA gyrase B-, and HSP90-like ATPase
gilli_1_OG0003323	gilli_1	Foragers	1.99507	0.000610352	0.0154131
gilli_1_OG0003386	gilli_1	Foragers	1.11514	6.10352e-05	0.00442504		NA
gilli_1_OG0003390	gilli_1	Foragers	1.45181	0.00115967	0.0211898	S	Restriction endonuclease fold toxin 5
gilli_2_OG0000015	gilli_1	Foragers	1.18471	0.00012207	0.00609673	O	COG0790 FOG TPR repeat, SEL1 subfamily
gilli_2_OG0000581	gilli_2	Foragers	2.01485	0.00472892	0.0139526	S	protein conserved in bacteria
gilli_2_OG0001239	gilli_2	Foragers	1.01313	6.10352e-05	0.00198501	J	chain release factor
gilli_2_OG0001388	gilli_2	Nurses	-1.17728	0.000305176	0.00278155		NA
gilli_2_OG0001391	gilli_2	Foragers	1.95826	0.00258448	0.00927319	L	Transposase and inactivated derivatives
gilli_2_OG0001571	gilli_2	Nurses	-1.13974	0.000610352	0.00404354	S	TIGRFAM TIGR00268 family protein
gilli_2_OG0001587	fper_1	Nurses	-1.22002	0.000183105	0.0100021	J	One of the primary rRNA binding proteins, it binds directly to 16S rRNA central domain where it helps coordinate assembly of the platform of the 30S subunit
gilli_2_OG0001687	gilli_2	Foragers	1.13063	0.000183105	0.00214772	G	Phosphoenolpyruvate-dependent sugar phosphotransferase system, EIIA 2
gilli_2_OG0001801	gilli_2	Foragers	1.45772	0.000183105	0.00214772	K	UTRA
gilli_2_OG0001809	gilli_2	Foragers	1.05698	0.00012207	0.00198501		NA
gilli_2_OG0001815	gilli_2	Foragers	1.33634	0.00012207	0.00198501	K	PFAM GCN5-related N-acetyltransferase
gilli_2_OG0001856	gilli_2	Foragers	1.97548	0.00258448	0.00927319	L	PFAM IstB domain protein ATP-binding protein
gilli_2_OG0001978	gilli_2	Foragers	1.27567	0.00012207	0.00198501	P	amino acid ABC transporter
gilli_2_OG0002006	gilli_1	Foragers	1.19725	0.000610352	0.0154131	J	binds to the 23S rRNA
gilli_2_OG0002043	gilli_2	Nurses	-1.18393	0.00262451	0.00927319	E	IrrE N-terminal-like domain
gilli_2_OG0002063	gilli_2	Foragers	1.41819	0.00201416	0.00796198	L	HNH nucleases
gilli_2_OG0002066	gilli_2	Foragers	1.09758	0.000183105	0.00214772	S	MmgE PrpD family protein
gilli_2_OG0002068	gilli_2	Foragers	2.02579	0.000183105	0.00214772	N	FliG is one of three proteins (FliG, FliN, FliM) that forms the rotor-mounted switch complex (C ring), located at the base of the basal body. This complex interacts with the CheY and CheZ chemotaxis proteins, in addition to contacting components of the motor that determine the direction of flagellar rotation
gilli_2_OG0002102	gilli_2	Foragers	1.61629	0.0120369	0.0251659	S	Colicin E1 (microcin) immunity protein
gilli_2_OG0002105	gilli_2	Foragers	1.35743	0.00012207	0.00198501	S	type VI secretion protein
gilli_2_OG0002135	gilli_2	Foragers	1.58556	0.0102539	0.022165		NA
gilli_2_OG0002170	gilli_2	Foragers	1.8757	0.00262451	0.00927319	K	Glucitol operon activator
gilli_2_OG0002176	gilli_2	Foragers	1.24363	0.00836182	0.0192961		NA
gilli_2_OG0002177	gilli_2	Foragers	1.14316	0.0124512	0.0251659	S	Type VI secretion
gilli_2_OG0002178	gilli_2	Foragers	1.21897	0.00262451	0.00927319	S	oxidoreductase
gilli_2_OG0002179	gilli_2	Foragers	1.30701	0.000305176	0.00278155	ET	belongs to the bacterial solute-binding protein 3 family
gilli_2_OG0002210	gilli_2	Nurses	-1.02819	0.000305176	0.00278155	O	RTX toxin acyltransferase
gilli_2_OG0002282	gilli_2	Foragers	1.32261	0.00262451	0.00927319	L	D12 class N6 adenine-specific DNA methyltransferase
gilli_2_OG0002287	gilli_2	Foragers	1.98194	0.00574194	0.0155618	S	Domain of unknown function (DUF4123)
gilli_2_OG0002295	gilli_2	Foragers	1.3504	0.000183105	0.00214772	G	PTS system mannitol-specific
gilli_2_OG0002296	gilli_2	Foragers	1.24061	0.00012207	0.00198501	E	haloacid dehalogenase-like hydrolase
gilli_2_OG0002297	gilli_2	Foragers	1.94445	0.000305176	0.00278155	G	IIa component
gilli_2_OG0002301	gilli_2	Foragers	1.01288	0.000427246	0.00330478	S	associated with various cellular activities
gilli_2_OG0002308	gilli_2	Foragers	1.12323	0.00671387	0.0167086	S	Type VI secretion system
gilli_2_OG0002310	snod_1	Nurses	-1.15133	0.00836182	0.0407028	K	regulation of single-species biofilm formation
gilli_2_OG0002366	gilli_2	Foragers	1.66699	0.000183105	0.00214772	S	SMI1 / KNR4 family
gilli_2_OG0002368	gilli_2	Foragers	2.33689	6.10352e-05	0.00198501	G	IIa component
gilli_2_OG0002376	gilli_2	Nurses	-1.34938	0.0180664	0.0322756		NA
gilli_2_OG0002385	gilli_2	Nurses	-1.0769	0.0180664	0.0322756	T	Nacht domain
gilli_2_OG0002393	gilli_2	Nurses	-1.76775	0.000183105	0.00214772	K	Helix-turn-helix domain
gilli_2_OG0002405	gilli_2	Foragers	1.15335	0.00537109	0.0146399		NA
gilli_2_OG0002424	gilli_2	Nurses	-1.78013	0.00836182	0.0192961	S	Domain of unknown function (DUF4263)
gilli_2_OG0002426	gilli_2	Foragers	1.47301	0.0144452	0.0284982
gilli_2_OG0002428	gilli_2	Foragers	1.50632	0.000610352	0.00404354
gilli_2_OG0002432	gilli_2	Foragers	1.97263	6.10352e-05	0.00198501
gilli_2_OG0002434	gilli_2	Foragers	2.02029	0.000427246	0.00330478	EM	Belongs to the DapA family
gilli_2_OG0002437	gilli_2	Nurses	-1.55285	0.000610352	0.00404354	G	Protein of unknown function (DUF1071)
gilli_2_OG0002439	gilli_2	Foragers	1.67328	0.00201416	0.00796198	P	Bacterial extracellular solute-binding protein
gilli_2_OG0002445	gilli_2	Foragers	1.19785	0.00836182	0.0192961	S	type VI secretion protein
gilli_2_OG0002446	gilli_2	Foragers	1.23553	0.00335693	0.0107466
gilli_2_OG0002447	gilli_2	Foragers	1.22764	0.00012207	0.00198501	S	Type VI secretion system protein ImpK
gilli_2_OG0002448	gilli_2	Foragers	1.22871	0.00201416	0.00796198	S	type VI secretion protein
gilli_2_OG0002449	gilli_2	Nurses	-1.03538	0.0301514	0.0454171	L	Domain of unknown function (DUF4942)
gilli_2_OG0002457	gilli_2	Nurses	-1.65276	6.10352e-05	0.00198501	V	HNH nucleases
gilli_2_OG0002467	gilli_2	Nurses	-1.4945	0.00671387	0.0167086	L	reverse transcriptase
gilli_2_OG0002476	gilli_2	Foragers	1.08003	0.0150757	0.0284982	L	AAA domain
gilli_2_OG0002485	gilli_2	Foragers	1.10551	0.00152588	0.00697608	S	Type VI secretion system effector
gilli_2_OG0002486	gilli_2	Foragers	1.37205	6.10352e-05	0.00198501	F	3-carboxy-cis,cis-muconate cycloisomerase
gilli_2_OG0002492	gilli_2	Foragers	1.54642	0.00262451	0.00927319	S	Nucleotidase that shows phosphatase activity on nucleoside 5'-monophosphates
gilli_2_OG0002500	gilli_2	Nurses	-1.045	0.0150757	0.0284982	S	ATP-binding protein involved in virulence
gilli_2_OG0002512	gilli_2	Foragers	1.61778	0.00262451	0.00927319		NA
gilli_2_OG0002517	gilli_2	Foragers	1.97526	6.10352e-05	0.00198501	G	Phosphoenolpyruvate-dependent sugar phosphotransferase system, EIIA 2
gilli_2_OG0002520	gilli_2	Foragers	1.43251	0.0255737	0.0410265		NA
gilli_2_OG0002526	gilli_2	Foragers	1.25493	0.000305176	0.00278155	S	Type VI secretion
gilli_2_OG0002543	gilli_2	Foragers	1.05248	0.00671387	0.0167086	EGP	Major facilitator Superfamily
gilli_2_OG0002549	gilli_2	Foragers	1.72686	0.0293825	0.0454171	S	cytolysis by virus of host cell
gilli_2_OG0002554	gilli_1	Foragers	1.67871	0.00012207	0.00609673
gilli_2_OG0002557	gilli_2	Foragers	1.75826	0.00201416	0.00796198	HP	(ABC) transporter
gilli_2_OG0002561	gilli_2	Foragers	1.17475	0.000610352	0.00404354		NA
gilli_2_OG0002564	gilli_2	Foragers	1.41518	0.000305176	0.00278155	S	type VI secretion-associated protein
gilli_2_OG0002565	gilli_2	Foragers	1.22604	0.00671387	0.0167086	N	type VI secretion protein
gilli_2_OG0002572	gilli_2	Foragers	1.7717	0.000305176	0.00278155	F	Gluconokinase
gilli_2_OG0002581	gilli_2	Nurses	-1.0812	0.000854492	0.00505276
gilli_2_OG0002586	gilli_2	Nurses	-1.0664	0.0301514	0.0454171	V	Abortive
gilli_2_OG0002605	gilli_2	Foragers	1.79291	0.0124512	0.0251659
gilli_2_OG0002608	gilli_2	Foragers	1.81114	0.000610352	0.00404354	G	PTS system glucitol sorbitol-specific
gilli_2_OG0002637	gilli_2	Foragers	1.32546	0.00152588	0.00697608	S	AAA ATPase domain
gilli_2_OG0002652	gilli_2	Foragers	1.78315	6.10352e-05	0.00198501	M	COG3209 Rhs family protein
gilli_2_OG0002657	gilli_2	Foragers	1.50794	0.00671387	0.0167086	P	periplasmic binding protein
gilli_2_OG0002662	gilli_2	Foragers	1.14299	0.00427246	0.0126319	O	Belongs to the ClpA ClpB family
gilli_2_OG0002680	gilli_2	Foragers	1.67958	0.000305176	0.00278155	K	transcriptional regulator
gilli_2_OG0002681	gilli_2	Foragers	1.61288	0.00262451	0.00927319	G	Glycosyl hydrolases family 32 N-terminal domain
gilli_2_OG0002693	gilli_2	Foragers	1.434	0.000305176	0.00278155	S	SMI1 / KNR4 family
gilli_2_OG0002698	gilli_2	Foragers	1.7452	0.00152588	0.00697608	G	Dehydrogenase
gilli_2_OG0002700	gilli_2	Foragers	1.13613	0.0180664	0.0322756	E	Bifunctional PLP-dependent enzyme with beta-cystathionase and maltose regulon repressor activities
gilli_2_OG0002713	gilli_2	Foragers	1.91845	0.0184661	0.0329485	N	Flagellar rod assembly protein muramidase FlgJ
gilli_2_OG0002733	gilli_2	Nurses	-1.98314	0.0206584	0.0361444	S	Pfam:DUF1832
gilli_2_OG0002742	gilli_2	Nurses	-1.33841	0.00427246	0.0126319		NA
gilli_2_OG0002756	gilli_2	Foragers	1.76011	0.00574194	0.0155618	S	PAAR motif
gilli_2_OG0002763	gilli_2	Foragers	1.54623	0.00335693	0.0107466	S	Immunity protein 15
gilli_2_OG0002766	gilli_2	Foragers	1.77933	0.00262451	0.00927319	IQ	Belongs to the short-chain dehydrogenases reductases (SDR) family
gilli_2_OG0002767	gilli_2	Foragers	1.9674	0.000610352	0.00404354	E	L-sorbose 1-phosphate reductase
gilli_2_OG0002782	gilli_2	Foragers	2.65985	0.0293825	0.0454171	S	head-tail adaptor
gilli_2_OG0002783	gilli_2	Nurses	-1.8744	0.00012207	0.00198501	S	Prohead protease
gilli_2_OG0002791	gilli_2	Foragers	2.90806	0.0144833	0.0284982		NA
gilli_2_OG0002799	gilli_2	Foragers	1.69971	0.00537109	0.0146399	S	Competence protein
gilli_2_OG0002830	gilli_2	Nurses	-1.51373	0.0280078	0.0448811		NA
gilli_2_OG0002832	gilli_2	Foragers	2.34651	0.000610352	0.00404354	S	Evidence 5 No homology to any previously reported sequences
gilli_2_OG0002833	gilli_2	Foragers	2.30066	0.00574194	0.0155618
gilli_2_OG0002834	gilli_2	Foragers	2.14951	0.00971619	0.022165		NA
gilli_2_OG0002844	gilli_2	Foragers	1.48987	0.0180664	0.0322756	G	Phosphoenolpyruvate-dependent sugar phosphotransferase system
gilli_2_OG0002847	gilli_2	Foragers	1.92223	0.000854492	0.00505276	G	PTS system glucitol sorbitol-specific
gilli_2_OG0002848	gilli_1	Foragers	1.03096	0.000183105	0.0077647	K	Transcriptional
gilli_2_OG0002878	gilli_2	Foragers	1.78647	0.000183105	0.00214772		NA
gilli_2_OG0002879	gilli_2	Foragers	1.51903	0.00152588	0.00697608	P	Part of a sulfur-relay system required for 2-thiolation of 5-methylaminomethyl-2-thiouridine (mnm(5)s(2)U) at tRNA wobble positions. Accepts sulfur from TusA and transfers it in turn to TusE
gilli_2_OG0002892	gilli_1	Foragers	1.30819	0.00335693	0.0362726	L	Integrase core domain
gilli_2_OG0002896	gilli_2	Nurses	-1.08727	0.0301514	0.0454171	L	modification protein DndD
gilli_2_OG0002911	gilli_2	Nurses	-4.35554	0.0224943	0.037692
gilli_2_OG0002944	gilli_2	Foragers	2.1465	0.000610352	0.00404354	EG	COG0697 Permeases of the drug metabolite transporter (DMT) superfamily
gilli_2_OG0002946	gilli_2	Foragers	1.04212	0.0301514	0.0454171	E	Cleaves the N-terminal amino acid of tripeptides
gilli_2_OG0003032	gilli_2	Nurses	-1.55895	0.00317266	0.0107466	S	AAA-like domain
gilli_2_OG0003033	gilli_2	Nurses	-1.30355	0.000305176	0.00278155
gilli_2_OG0003035	gilli_2	Nurses	-2.89544	0.0243902	0.0408212		NA
gilli_2_OG0003038	gilli_2	Nurses	-7.89988	0.0142662	0.0284982	E	Catalyzes the transfer of the enolpyruvyl moiety of phosphoenolpyruvate (PEP) to the 5-hydroxyl of shikimate-3- phosphate (S3P) to produce enolpyruvyl shikimate-3-phosphate and inorganic phosphate
gilli_2_OG0003186	gilli_2	Foragers	1.44386	0.0293825	0.0454171		NA
gilli_2_OG0003195	gilli_2	Foragers	2.06253	0.0253294	0.0410265		NA
gilli_2_OG0003297	gilli_2	Nurses	-1.30234	0.0143539	0.0284982	P	Part of the ABC transporter complex ZnuABC involved in zinc import. Responsible for energy coupling to the transport system
gilli_3_OG0000045	gilli_1	Foragers	1.45213	0.00537109	0.0453816		NA
gilli_3_OG0000046	gilli_2	Foragers	2.25268	0.00201416	0.00796198	E	D,D-heptose 1,7-bisphosphate phosphatase
gilli_3_OG0000077	gilli_2	Foragers	1.43317	0.000427246	0.00330478	G	PTS system mannitol-specific
gilli_3_OG0000081	gilli_2	Foragers	1.04374	0.0215454	0.0361444	C	Succinyl-CoA synthetase functions in the citric acid cycle (TCA), coupling the hydrolysis of succinyl-CoA to the synthesis of either ATP or GTP and thus represents the only step of substrate-level phosphorylation in the TCA. The alpha subunit of the enzyme binds the substrates coenzyme A and phosphate, while succinate binding and nucleotide specificity is provided by the beta subunit
gilli_3_OG0000167	gilli_2	Foragers	1.09463	0.0301514	0.0454171	K	transcriptional regulator
gilli_3_OG0000176	gilli_2	Foragers	2.91836	0.000854492	0.00505276	S	Hydrolase
gilli_3_OG0000191	gilli_2	Foragers	2.51099	0.00858996	0.0197622	U	General secretion pathway protein
gilli_3_OG0000200	gilli_2	Foragers	1.90763	0.00012207	0.00198501	G	Phosphoenolpyruvate-dependent sugar phosphotransferase system
gilli_3_OG0000462	gilli_2	Foragers	1.54499	0.00201416	0.00796198	E	Belongs to the acetyltransferase family. ArgA subfamily
gilli_3_OG0000511	gilli_2	Nurses	-1.23327	0.0124512	0.0251659	K	Peptidase S24-like
gilli_3_OG0000572	gilli_2	Foragers	1.49277	0.00335693	0.0107466	L	Excises uracil residues from the DNA which can arise as a result of misincorporation of dUMP residues by DNA polymerase or due to deamination of cytosine
gilli_3_OG0000616	gilli_2	Foragers	2.58414	6.10352e-05	0.00198501	S	Protein of unknown function (DUF2509)
gilli_3_OG0000843	gilli_1	Foragers	2.30568	0.00012207	0.00609673
gilli_3_OG0000843	gilli_2	Foragers	1.30788	0.0150757	0.0284982
gilli_3_OG0000858	gilli_2	Foragers	1.66139	0.00262451	0.00927319	S	Is able to transfer iron-sulfur clusters to apo- ferredoxin. Multiple cycles of 2Fe2S cluster formation and transfer are observed, suggesting that IscA acts catalytically. Recruits intracellular free iron so as to provide iron for the assembly of transient iron-sulfur cluster in IscU in the presence of IscS, L-cysteine and the thioredoxin reductase system
gilli_3_OG0000957	gilli_2	Foragers	1.55088	0.000610352	0.00404354	H	Belongs to the anaerobic coproporphyrinogen-III oxidase family
gilli_3_OG0000959	gilli_2	Foragers	3.02825	0.00836182	0.0192961	S	NAD(P)H-dependent FMN reductase
gilli_3_OG0001028	gilli_2	Foragers	1.28743	0.00201416	0.00796198		NA
gilli_3_OG0001158	gilli_2	Foragers	1.57933	0.000854492	0.00505276	EG	Belongs to the IlvD Edd family
gilli_3_OG0001297	gilli_2	Foragers	1.90407	0.00201416	0.00796198	P	Belongs to the Dps family
gilli_3_OG0001379	gilli_2	Foragers	1.13629	0.00427246	0.0126319	P	Formate nitrite
gilli_3_OG0001393	gilli_2	Foragers	1.45034	0.0255737	0.0410265	D	Required for spatial organization of the terminus region of the chromosome (Ter macrodomain) during the cell cycle. Prevents early segregation of duplicated Ter macrodomains during cell division. Binds specifically to matS, which is a 13 bp signature motif repeated within the Ter macrodomain
gilli_3_OG0001420	gilli_2	Foragers	1.86686	6.10352e-05	0.00198501	EGP	Sugar (and other) transporter
gilli_3_OG0001598	gilli_2	Foragers	1.27161	0.00201416	0.00796198	T	Signal transduction histidine kinase, nitrogen specific
gilli_3_OG0001603	gilli_2	Foragers	1.99061	0.00152588	0.00697608		NA
gilli_3_OG0001687	gilli_1	Foragers	2.43789	6.10352e-05	0.00442504	E	Belongs to the transferase hexapeptide repeat family
gilli_3_OG0001805	gilli_2	Foragers	1.51592	0.000610352	0.00404354
gilli_3_OG0001809	gilli_2	Foragers	1.87695	0.00201416	0.00796198	E	Belongs to the class-IV pyridoxal-phosphate-dependent aminotransferase family
gilli_3_OG0001948	gilli_2	Foragers	1.09464	0.00201416	0.00796198	E	Belongs to the urease beta subunit family
gilli_3_OG0002009	gilli_2	Foragers	1.12868	0.00836182	0.0192961	S	Inner membrane protein YjiG
gilli_3_OG0002296	gilli_1	Foragers	1.01535	0.000610352	0.0154131	J	Located on the platform of the 30S subunit, it bridges several disparate RNA helices of the 16S rRNA. Forms part of the Shine-Dalgarno cleft in the 70S ribosome
gilli_3_OG0002358	gilli_2	Foragers	1.1368	0.00012207	0.00198501	N	type VI secretion protein
gilli_6_OG0000057	gilli_2	Foragers	1.47167	0.00262451	0.00927319	M	Participates in the translocation of lipoproteins from the inner membrane to the outer membrane. Only forms a complex with a lipoprotein if the residue after the N-terminal Cys is not an aspartate (The Asp acts as a targeting signal to indicate that the lipoprotein should stay in the inner membrane)
gilli_6_OG0000077	gilli_2	Foragers	2.31267	0.00012207	0.00198501	S	Porin-like glycoporin RafY
gilli_6_OG0000085	gilli_2	Foragers	2.37745	0.00427246	0.0126319	M	Part of the outer membrane protein assembly complex, which is involved in assembly and insertion of beta-barrel proteins into the outer membrane
gilli_6_OG0000086	gilli_2	Foragers	1.98282	0.000427246	0.00330478	S	Folate-binding protein involved in regulating the level of ATP-DnaA and in the modification of some tRNAs. It is probably a key factor in regulatory networks that act via tRNA modification, such as initiation of chromosomal replication
gilli_6_OG0000134	gilli_1	Foragers	2.68314	0.00169627	0.0264748	S	Belongs to the UPF0234 family
gilli_6_OG0000164	gilli_2	Foragers	1.31375	0.00837385	0.0192961	K	Transcriptional
gilli_6_OG0000213	gilli_2	Foragers	2.27872	0.0069467	0.017258	G	Phosphorylates 6-deoxy-6-sulfo-D-fructose (SF) to 6- deoxy-6-sulfo-D-fructose 1-phosphate (SFP)
gilli_apis_andre_OG0000079	gilli_2	Nurses	-1.19838	0.00201416	0.00796198	J	Belongs to the universal ribosomal protein uS9 family
snod_1_OG0000007	snod_1	Nurses	-1.10384	0.00012207	0.00320726	NU	cell adhesion
snod_1_OG0000028	snod_1	Foragers	1.32754	0.00012207	0.00320726
snod_1_OG0000228	snod_1	Foragers	1.64158	6.10352e-05	0.00255964		NA
snod_1_OG0000257	snod_1	Foragers	1.45046	0.000854492	0.00883136
snod_1_OG0000273	gilli_1	Foragers	3.39965	6.10352e-05	0.00442504
snod_1_OG0000273	snod_1	Foragers	1.32	0.000854492	0.00883136
snod_1_OG0000282	snod_1	Foragers	1.06136	0.00115967	0.0107158	I	Fatty acid hydroxylase
snod_1_OG0000312	snod_1	Nurses	-1.09268	6.10352e-05	0.00255964	EGP	Pfam Major Facilitator Superfamily
snod_1_OG0000318	snod_1	Foragers	1.29358	0.000183105	0.0039535
snod_1_OG0000400	snod_1	Foragers	1.51868	6.10352e-05	0.00255964
snod_1_OG0000883	snod_1	Foragers	1.19689	0.000183105	0.0039535		NA
snod_1_OG0001080	snod_1	Foragers	1.27013	0.000183105	0.0039535
snod_1_OG0001308	snod_1	Foragers	1.21693	6.10352e-05	0.00255964		NA
snod_1_OG0001396	snod_1	Foragers	1.06115	6.10352e-05	0.00255964	S	N-acetylmuramoyl-L-alanine amidase activity
snod_1_OG0001420	snod_1	Foragers	1.13573	0.000427246	0.00597249		NA
snod_1_OG0001603	snod_1	Foragers	1.05919	0.000610352	0.00719466		NA
snod_1_OG0001669	snod_1	Nurses	-1.04048	6.10352e-05	0.00255964	S	Cell wall assembly protein
snod_1_OG0001752	snod_1	Foragers	1.00095	0.000610352	0.00719466	S	Metallo-beta-lactamase superfamily
snod_1_OG0001753	snod_1	Foragers	1.0928	0.00836182	0.0407028
snod_1_OG0001775	gilli_1	Foragers	1.01011	0.000427246	0.0123107
snod_1_OG0001776	gilli_1	Foragers	1.68679	0.00115967	0.0211898	S	Immunity protein 52
snod_1_OG0001795	snod_1	Nurses	-1.29092	0.00262451	0.017998		NA
snod_1_OG0001825	snod_1	Foragers	1.3945	0.00012207	0.00320726
snod_1_OG0001828	snod_1	Nurses	-1.07109	0.000610352	0.00719466	D	Protein of unknown function (DUF3375)
snod_1_OG0001829	snod_1	Nurses	-1.1984	0.000427246	0.00597249	S	Domain of unknown function (DUF4194)
snod_1_OG0001850	gilli_1	Foragers	1.23416	0.00012207	0.00609673
snod_1_OG0001860	snod_1	Nurses	-1.47093	0.00012207	0.00320726
snod_1_OG0001866	snod_1	Foragers	1.11802	0.000610352	0.00719466	L	Reverse transcriptase (RNA-dependent DNA polymerase)
snod_1_OG0001871	gilli_1	Foragers	1.22321	0.000305176	0.0107169
snod_1_OG0001872	snod_1	Nurses	-1.20836	0.000610352	0.00719466	S	protein conserved in bacteria
snod_1_OG0001885	snod_1	Nurses	-1.13204	6.10352e-05	0.00255964		NA
snod_1_OG0001896	snod_1	Nurses	-1.29073	0.000427246	0.00597249	S	protein conserved in bacteria
snod_1_OG0001901	snod_1	Foragers	1.13655	0.00012207	0.00320726
snod_1_OG0001905	snod_1	Foragers	1.12652	0.000427246	0.00597249	I	PAP2 superfamily
snod_1_OG0001908	snod_1	Foragers	1.23418	6.10352e-05	0.00255964	L	RNA ligase
snod_1_OG0001922	snod_1	Foragers	1.1522	0.000610352	0.00719466	I	3-Oxoacyl-[acyl-carrier-protein (ACP)] synthase III
snod_1_OG0001923	snod_1	Foragers	1.29579	0.000610352	0.00719466	S	Protein of unknown function (DUF805)
snod_1_OG0001925	snod_1	Foragers	1.75249	6.10352e-05	0.00255964
snod_1_OG0001926	snod_1	Foragers	1.20506	0.00537109	0.0292092		NA
snod_1_OG0001927	snod_1	Foragers	1.04038	0.00201416	0.0155206		NA
snod_1_OG0001929	snod_1	Foragers	1.01149	0.00335693	0.0214052	E	Macro domain
snod_1_OG0001931	snod_1	Foragers	1.83787	6.10352e-05	0.00255964
snod_1_OG0001941	snod_1	Foragers	1.57876	6.10352e-05	0.00255964	S	Baseplate J-like protein
snod_1_OG0001942	snod_1	Foragers	1.15506	0.000427246	0.00597249
snod_1_OG0001945	gilli_2	Foragers	1.22745	0.00671387	0.0167086
snod_1_OG0001951	snod_1	Foragers	1.10153	6.10352e-05	0.00255964	K	TENA/THI-4/PQQC family
snod_1_OG0001952	snod_1	Foragers	1.28252	0.00152588	0.0129982		NA
snod_1_OG0001954	snod_1	Nurses	-1.02065	0.00836182	0.0407028	M	transferase activity, transferring glycosyl groups
snod_1_OG0001959	snod_1	Foragers	1.56673	0.00012207	0.00320726
snod_1_OG0001960	snod_1	Foragers	1.13646	6.10352e-05	0.00255964		NA
snod_1_OG0001961	snod_1	Foragers	1.72746	6.10352e-05	0.00255964
snod_1_OG0001962	snod_1	Foragers	1.74851	0.00012207	0.00320726
snod_1_OG0001963	snod_1	Foragers	2.04462	6.10352e-05	0.00255964	S	Phage protein GP46
snod_1_OG0001964	snod_1	Foragers	1.67072	0.00115967	0.0107158	O	RTX toxin acyltransferase
snod_1_OG0001966	snod_1	Nurses	-1.50603	0.00671387	0.0343689	S	MTH538 TIR-like domain (DUF1863)
snod_1_OG0001967	snod_1	Foragers	1.10651	0.00537109	0.0292092
snod_1_OG0001969	snod_1	Foragers	1.33863	0.000854492	0.00883136
snod_1_OG0001970	gilli_1	Foragers	1.8991	0.00012207	0.00609673
snod_1_OG0001970	snod_1	Foragers	1.12423	0.000427246	0.00597249
snod_1_OG0001976	snod_1	Foragers	1.31272	0.00012207	0.00320726	S	Protein of unknown function (DUF2778)
snod_1_OG0001983	snod_1	Foragers	1.69203	0.000305176	0.00492967	NU	Pilin (bacterial filament)
snod_1_OG0001985	snod_1	Foragers	1.6391	6.10352e-05	0.00255964	S	Phage Tail Collar Domain
snod_1_OG0002003	snod_1	Foragers	1.11787	0.000854492	0.00883136		NA
snod_1_OG0002004	snod_1	Foragers	1.36431	6.10352e-05	0.00255964	O	peptidyl-tyrosine sulfation
snod_1_OG0002005	snod_1	Foragers	1.6487	0.000854492	0.00883136		NA
snod_1_OG0002015	snod_1	Nurses	-1.02545	0.00262451	0.017998	V	COG0732 Restriction endonuclease S subunits
snod_1_OG0002017	snod_1	Foragers	1.07625	0.00115967	0.0107158
snod_1_OG0002021	snod_1	Foragers	1.05506	0.00427246	0.0252496		NA
snod_1_OG0002023	snod_1	Foragers	1.31497	0.00012207	0.00320726
snod_1_OG0002024	snod_1	Foragers	1.21662	6.10352e-05	0.00255964	S	Protein of unknown function (DUF3829)
snod_1_OG0002025	snod_1	Foragers	1.26641	0.000427246	0.00597249		NA
snod_1_OG0002026	snod_1	Foragers	2.0188	6.10352e-05	0.00255964
snod_1_OG0002028	snod_1	Foragers	2.09925	6.10352e-05	0.00255964		NA
snod_1_OG0002029	snod_1	Nurses	-1.85184	0.000427246	0.00597249
snod_1_OG0002043	snod_1	Foragers	2.0786	0.00012207	0.00320726
snod_1_OG0002044	snod_1	Nurses	-1.21261	0.00201416	0.0155206	U	Large exoproteins involved in heme utilization or adhesion
snod_1_OG0002046	snod_1	Foragers	1.83359	6.10352e-05	0.00255964	S	Tail protein
snod_1_OG0002047	snod_1	Foragers	1.91139	0.000305176	0.00492967	S	Bacteriophage Mu Gp45 protein
snod_1_OG0002049	snod_1	Foragers	1.75555	0.000305176	0.00492967		NA
snod_1_OG0002050	snod_1	Foragers	1.64076	0.00152588	0.0129982	U	SMI1 / KNR4 family
snod_1_OG0002051	snod_1	Foragers	1.43814	0.000305176	0.00492967
snod_1_OG0002147	snod_1	Foragers	1.06857	0.000427246	0.00597249	S	Evidence 5 No homology to any previously reported sequences
snod_1_OG0002152	snod_1	Foragers	1.01022	0.00537109	0.0292092		NA
snod_1_OG0002155	snod_1	Foragers	1.40525	0.00115967	0.0107158	NU	Pilin (bacterial filament)
snod_1_OG0002156	snod_1	Foragers	1.72529	0.000305176	0.00492967		NA
snod_1_OG0002157	snod_1	Foragers	1.9118	6.10352e-05	0.00255964	S	Domain of unknown function (DUF1834)
snod_1_OG0002158	snod_1	Foragers	1.90708	6.10352e-05	0.00255964	S	DNA circularisation protein N-terminus
snod_1_OG0002159	snod_1	Foragers	1.10014	0.000427246	0.00597249		NA
snod_1_OG0002160	snod_1	Foragers	1.90854	0.000610352	0.00719466		NA
snod_1_OG0002161	snod_1	Foragers	1.0934	6.10352e-05	0.00255964
snod_1_OG0002179	snod_1	Foragers	1.39844	0.00152588	0.0129982	K	Barstar (barnase inhibitor)
snod_1_OG0002181	snod_1	Foragers	2.12297	6.10352e-05	0.00255964	S	Mu tail sheath
snod_1_OG0002182	snod_1	Foragers	1.93277	6.10352e-05	0.00255964	S	Phage-related minor tail protein
snod_1_OG0002183	snod_1	Foragers	2.09757	6.10352e-05	0.00255964	S	Uncharacterised protein conserved in bacteria (DUF2313)
snod_1_OG0002185	snod_1	Foragers	2.12787	6.10352e-05	0.00255964
snod_1_OG0002187	snod_1	Foragers	1.73128	0.000854492	0.00883136	M	PFAM glycosyl transferase family 8
snod_1_OG0002193	snod_1	Foragers	1.16588	0.00115967	0.0107158
snod_1_OG0002206	snod_1	Foragers	1.21588	0.000854492	0.00883136	S	Psort location Cytoplasmic, score 8.96
snod_1_OG0002211	snod_1	Foragers	1.19798	6.10352e-05	0.00255964
snod_1_OG0002212	snod_1	Foragers	1.87582	0.000427246	0.00597249	M	Glycosyltransferase family 25 (LPS biosynthesis protein)
snod_1_OG0002214	snod_1	Foragers	1.58929	0.00012207	0.00320726
snod_1_OG0002229	snod_1	Foragers	1.34463	6.10352e-05	0.00255964
snod_1_OG0002230	snod_1	Foragers	1.35108	0.00012207	0.00320726		NA
snod_1_OG0002240	snod_1	Foragers	1.88747	6.10352e-05	0.00255964		NA
snod_1_OG0002250	snod_1	Nurses	-1.42784	0.00537109	0.0292092		NA
snod_1_OG0002257	gilli_1	Foragers	2.06284	0.00388047	0.0401772	S	Cysteine-rich CPCC
snod_1_OG0002259	snod_1	Foragers	1.09055	0.00262451	0.017998		NA
snod_1_OG0002261	snod_1	Foragers	1.12446	0.00201416	0.0155206		NA
snod_1_OG0002263	snod_1	Foragers	1.96982	6.10352e-05	0.00255964	M	Capsular polysaccharide synthesis protein
snod_1_OG0002276	snod_1	Foragers	1.23143	0.00115967	0.0107158	S	Competence protein J (ComJ)
snod_1_OG0002279	snod_1	Foragers	1.43414	0.00262451	0.017998
snod_1_OG0002284	snod_1	Foragers	2.3342	0.000305176	0.00492967
snod_1_OG0002285	snod_1	Foragers	1.14938	0.00537109	0.0292092
snod_1_OG0002304	snod_1	Foragers	1.29137	0.00152588	0.0129982	S	Protein of unknown function (DUF2750)
snod_1_OG0002307	snod_1	Foragers	1.37235	0.000854492	0.00883136	V	Bacteriophage Lambda NinG protein
snod_1_OG0002309	snod_1	Foragers	1.08054	0.00201416	0.0155206
snod_1_OG0002310	snod_1	Foragers	1.61459	6.10352e-05	0.00255964		NA
snod_1_OG0002334	snod_1	Foragers	1.04488	0.00012207	0.00320726	S	Alpha/beta hydrolase family
snod_1_OG0002335	snod_1	Foragers	1.52754	0.000305176	0.00492967		NA
snod_1_OG0002344	snod_1	Foragers	1.28453	0.00115967	0.0107158	M	COG3209 Rhs family protein
snod_1_OG0002345	snod_1	Foragers	1.28211	6.10352e-05	0.00255964		NA
snod_1_OG0002358	snod_1	Nurses	-1.11285	0.00262451	0.017998
snod_1_OG0002360	snod_1	Nurses	-2.00765	0.00262451	0.017998	S	P63C domain
snod_1_OG0002362	snod_1	Foragers	1.04554	0.000610352	0.00719466	V	PFAM secretion protein HlyD family protein
snod_1_OG0002370	snod_1	Foragers	2.00388	0.00115967	0.0107158	M	Catalyzes the conversion of GDP-D-mannose to GDP-4- dehydro-6-deoxy-D-mannose
snod_1_OG0002371	snod_1	Foragers	2.17277	0.00427246	0.0252496	M	Glycosyltransferase sugar-binding region containing DXD motif
snod_1_OG0002372	snod_1	Foragers	1.99253	0.00012207	0.00320726
snod_1_OG0002373	snod_1	Foragers	1.04871	0.00201416	0.0155206		NA
snod_1_OG0002375	snod_1	Foragers	1.42368	0.00537109	0.0292092	S	Immunity protein 15
snod_1_OG0002376	snod_1	Foragers	1.13406	0.000854492	0.00883136	S	Protein of unknown function (DUF2778)
snod_1_OG0002392	snod_1	Foragers	1.31073	0.00427246	0.0252496	S	Domain of unknown function (DUF4272)
snod_1_OG0002394	snod_1	Nurses	-1.82569	0.00427246	0.0252496	S	Domain of unknown function (DUF1837)
snod_1_OG0002402	snod_1	Foragers	2.61876	0.00115967	0.0107158	M	mannose-1-phosphate guanylyltransferase activity
snod_1_OG0002403	snod_1	Foragers	1.59185	0.00166169	0.0141	E	Peptidase family S51
snod_1_OG0002408	snod_1	Foragers	1.79368	0.000183105	0.0039535		NA
snod_1_OG0002430	snod_1	Nurses	-1.45846	0.0102539	0.0477799	L	DNA methylase
snod_1_OG0002431	snod_1	Nurses	-1.74921	0.00427246	0.0252496	L	Type II restriction endonuclease, TdeIII
snod_1_OG0002434	snod_1	Foragers	1.43694	0.000305176	0.00492967
snod_1_OG0002436	snod_1	Foragers	1.7736	0.00262451	0.017998	L	HNH nucleases
snod_1_OG0002438	snod_1	Foragers	1.15661	0.000183105	0.0039535	S	Putative stress-induced transcription regulator
snod_1_OG0002440	snod_1	Foragers	1.14168	0.000427246	0.00597249	M	self proteolysis
snod_1_OG0002443	snod_1	Foragers	2.77251	0.00317266	0.0214052	S	Nucleotide-diphospho-sugar transferase
snod_1_OG0002445	snod_1	Foragers	1.26072	0.00115967	0.0107158	S	Appr-1'-p processing enzyme
snod_1_OG0002450	snod_1	Foragers	2.05107	6.10352e-05	0.00255964	S	Protein of unknown function (DUF2750)
snod_1_OG0002475	gilli_1	Foragers	2.10246	0.00152588	0.0239819
snod_1_OG0002475	snod_1	Foragers	1.30522	0.000305176	0.00492967
snod_1_OG0002478	snod_1	Foragers	1.72158	0.00115967	0.0107158	GM	Epimerase dehydratase
snod_1_OG0002483	snod_1	Foragers	1.68256	6.10352e-05	0.00255964	S	Leucine-rich repeat (LRR) protein
snod_1_OG0002484	gilli_2	Foragers	3.20454	0.0100578	0.022165
snod_1_OG0002484	snod_1	Foragers	1.02066	0.00262451	0.017998
snod_1_OG0002487	snod_1	Foragers	1.34961	0.00671387	0.0343689	S	Bacterial protein of unknown function (HtrL_YibB)
snod_1_OG0002488	snod_1	Foragers	1.62366	0.000610352	0.00719466		NA
snod_1_OG0002490	snod_1	Foragers	3.48738	0.00169627	0.0143376
snod_1_OG0002510	snod_1	Nurses	-1.09765	0.00671387	0.0343689
snod_1_OG0002515	snod_1	Foragers	1.43914	0.000854492	0.00883136	CO	response to hydrogen peroxide
snod_1_OG0002525	snod_1	Foragers	2.94725	0.00333335	0.0214052	M	lipopolysaccharide
snod_1_OG0002541	snod_1	Nurses	-1.91411	0.00335693	0.0214052	V	HNH nucleases
snod_1_OG0002556	gilli_1	Foragers	2.04642	6.10352e-05	0.00442504
snod_1_OG0002564	snod_1	Foragers	1.0877	0.00537109	0.0292092	S	Immunity protein 22
snod_1_OG0002568	snod_1	Foragers	1.08046	0.00335693	0.0214052	M	RHS Repeat
snod_1_OG0002570	snod_1	Foragers	1.30929	0.00427246	0.0252496	IMQ	domain protein
snod_1_OG0002572	snod_1	Nurses	-1.16379	0.00671387	0.0343689	C	Psort location Cytoplasmic, score
snod_1_OG0002619	snod_1	Nurses	-2.00926	0.00115967	0.0107158	G	It is involved in the biological process described with glycolytic process
snod_1_OG0002620	gilli_2	Foragers	1.66589	0.000427246	0.00330478		NA
snod_1_OG0002627	snod_1	Foragers	1.57912	0.00012207	0.00320726		NA
snod_1_OG0002634	snod_1	Foragers	1.28437	0.000183105	0.0039535	M	PAAR motif
snod_1_OG0002635	snod_1	Foragers	1.38721	0.000305176	0.00492967	S	SMI1 / KNR4 family
snod_1_OG0002638	snod_1	Foragers	1.06189	0.00262451	0.017998
snod_1_OG0002675	snod_1	Foragers	1.33492	0.00335693	0.0214052	E	Transglutaminase-like
snod_1_OG0002686	snod_1	Nurses	-1.02487	0.00115967	0.0107158	S	tRNA-splicing ligase RtcB
snod_1_OG0002761	snod_1	Foragers	2.13893	0.00115967	0.0107158	NU	Neisseria PilC beta-propeller domain
snod_1_OG0002763	snod_1	Foragers	1.00848	0.000427246	0.00597249	S	Cysteine-rich CPCC
snod_1_OG0002784	snod_1	Foragers	1.01699	0.000183105	0.0039535		NA
snod_1_OG0002801	snod_1	Foragers	1.22088	0.00115967	0.0107158	M	RHS protein
snod_1_OG0002808	snod_1	Foragers	2.16037	0.00641963	0.0343689
snod_1_OG0002818	snod_1	Foragers	1.43923	0.000610352	0.00719466	M	TIGRFAM RHS repeat-associated core domain
snod_1_OG0002824	gilli_1	Foragers	1.22547	0.000854492	0.0177821
snod_1_OG0002832	snod_1	Foragers	1.63862	0.00115967	0.0107158	M	RHS protein
snod_1_OG0002838	snod_1	Nurses	-5.28108	0.00385729	0.0245239	C	Formate dehydrogenase N, transmembrane
snod_1_OG0002870	snod_1	Foragers	1.57123	6.10352e-05	0.00255964	T	PAAR repeat-containing protein
snod_1_OG0002875	snod_1	Nurses	-1.68466	0.00152588	0.0129982		NA
snod_1_OG0002889	snod_1	Foragers	1.52633	6.10352e-05	0.00255964	M	TIGRFAM RHS repeat-associated core domain
snod_1_OG0002955	snod_1	Foragers	1.5231	0.000305176	0.00492967	M	COG3209 Rhs family protein
snod_1_OG0002964	snod_1	Foragers	2.21775	0.00109705	0.0107158	M	RHS Repeat
snod_1_OG0002968	snod_1	Foragers	1.44262	0.000854492	0.00883136	S	protein homooligomerization
snod_1_OG0002969	snod_1	Foragers	1.25061	0.00335693	0.0214052	S	HNH/ENDO VII superfamily nuclease with conserved GHE residues
snod_1_OG0002973	snod_1	Foragers	1.34982	0.000610352	0.00719466	M	TIGRFAM RHS repeat-associated core domain
snod_1_OG0003043	snod_1	Foragers	1.48666	0.00836182	0.0407028		NA
snod_1_OG0003047	snod_1	Foragers	1.72359	0.000610352	0.00719466		NA
snod_1_OG0003057	snod_1	Foragers	1.17258	0.0102539	0.0477799	H	Catalyzes the irreversible transfer of a propylamine group from the amino donor S-adenosylmethioninamine (decarboxy- AdoMet) to putrescine (1,4-diaminobutane) to yield spermidine
snod_1_OG0003059	snod_1	Foragers	1.69227	0.00152588	0.0129982	S	Immunity protein 8
snod_1_OG0003068	snod_1	Foragers	3.41875	0.00210525	0.0161654	C	Aldehyde dehydrogenase family
snod_1_OG0003220	snod_1	Foragers	2.27584	0.00915169	0.0444485	K	Evidence 3 Function proposed based on presence of conserved amino acid motif, structural feature or limited homology
snod_1_OG0003223	snod_1	Foragers	3.20066	0.00109705	0.0107158		NA
snod_1_OG0003224	snod_1	Foragers	3.71977	0.00252617	0.017998		NA
snod_1_OG0003336	snod_1	Foragers	1.12504	0.000183105	0.0039535		NA
snod_1_OG0003342	snod_1	Foragers	2.71485	6.10352e-05	0.00255964		NA
snod_bombus_OG0000000	gilli_1	Foragers	1.27676	0.000183105	0.0077647	M	self proteolysis
snod_bombus_OG0000005	snod_1	Nurses	-1.56205	0.00537109	0.0292092
snod_bombus_OG0001948	snod_1	Nurses	-2.05734	0.00012207	0.00320726	L	Restriction endonuclease, S

## Sheet: Table S5
	“H” COG category	All COG category
All OGs	71	1779
OGs significantly enriched in foragers	18	63
